# Supplementary material for: catena-Poly[[bis­(N-ethyl­ethylene­di­amine-κ2 N,N′)copper(II)]-μ-cyanido-κ2 N:C-[dicyanido-κ2 C-palladium(II)]-μ-cyanido-κ2 C:N]
Source: Acta Crystallogr Sect E Struct Rep Online. 2009 Mar 19;65(Pt 4):m406–7. doi: 10.1107/S160053680900885X (PMC2969003; doi:10.1107/S160053680900885X)
Supplement: Supplementary file 1 [file e-65-0m406-sup1.cif]

##############################################################################
###                                                                        ###
###        Electronic paper (Acta Crystallographica Section E)             ###
###                                                                        ###
##############################################################################
#                                                                            #
# This CIF contains the data in a paper accepted for publication in Acta     #
# Crystallographica Section E. It conforms to the requirements of Notes      #
# for Authors for Section E, and has been peer reviewed under the auspices   #
# of the IUCr Commission on Journals.                                        #
#                                                                            #
# Full details of the Crystallographic Information File format               #
# are given in the paper "The Crystallographic Information File (CIF):       #
# a New Standard Archive File for Crystallography" by S. R. Hall, F. H.      #
# Allen and I. D. Brown [Acta Cryst. (1991), A47, 655-685].                  #
#                                                                            #
# The current version of the core CIF dictionary is obtainable from          #
# ftp://ftp.iucr.org/pub/cif_core.dic. The current version number is 2.4.    #
#                                                                            #
# Software is freely available for graphical display of the structure(s) in  #
# this CIF.  For information consult the CIF home page http://www.iucr.org/  #
# cif/home.html                                                              #
#                                                                            #
# This file may be used for bona fide research purposes within the           #
# scientific community so long as proper attribution is given to the journal # 
# article from which it was obtained.                                        #
#                                                                            #
##############################################################################
                                             
data_global
_journal_date_recd_electronic     2009-03-09
_journal_date_accepted     2009-03-10
_journal_name_full     'Acta Crystallographica, Section E'
_journal_year     2009
_journal_volume     65
_journal_issue      4
_journal_page_first     m406
_journal_page_last     m407
_journal_paper_category     QM
_journal_coeditor_code     BG2245
_publ_contact_author_name     'Takashiro Akitsu'
_publ_contact_author_address
;
Department of Chemistry
Faculty of Science
Tokyo University of Science
1-3 Kagurazaka
Shinjuku-ku
Tokyo 162-8601
Japan
;
_publ_contact_author_email     akitsu@rs.kagu.tus.ac.jp
_publ_contact_author_fax     '(81) 3 5228 8271'
_publ_contact_author_phone     '(81) 3 5261 4631'
_publ_section_title
;\
<i>catena</i>-Poly[[bis(<i>N</i>-ethylethylenediamine-\k^2^<i>N</i>,<i>N</i>')\
copper(II)]-\m-cyanido-\k^2^<i>N</i>:<i>C</i>-[dicyanido-\k^2^C-\
palladium(II)]-\m-cyanido-\k^2^<i>C</i>:<i>N</i>]
;
loop_
    _publ_author_name
    _publ_author_address
    'Akitsu, Takashiro'
;
Department of Chemistry
Faculty of Science
Tokyo University of Science
1-3 Kagurazaka
Shinjuku-ku
Tokyo 162-8601
Japan
;
    'Endo, Yuki'
;
Department of Chemistry
Faculty of Science
Tokyo University of Science
1-3 Kagurazaka
Shinjuku-ku
Tokyo 162-8601
Japan
;
data_I
_chemical_name_systematic
;
<i>catena</i>-Poly[[bis(<i>N</i>-ethylethylenediamine-
\k^2^<i>N</i>,<i>N</i>')copper(II)]-\m-cyanido-\k^2^<i>N</i>:<i>C</i>-
[dicyanido-\k^2^C-palladium(II)]-\m-cyanido-\k^2^<i>C</i>:<i>N</i>]
;
_chemical_name_common     ?
_chemical_formula_moiety     'C12 H24 Cu N8 Pd'
_chemical_formula_sum     'C12 H24 Cu N8 Pd'
_chemical_formula_structural     ?
_chemical_formula_analytical     ?
_chemical_formula_iupac     '[Cu Pd (C N)4 (C4 H12 N2)2]'
_chemical_formula_weight     450.33
_chemical_melting_point     ?
_symmetry_cell_setting     triclinic
_symmetry_space_group_name_H-M     'P -1'
_symmetry_space_group_name_Hall     '-P 1'
loop_
    _symmetry_equiv_pos_as_xyz
    'x, y, z'
    '-x, -y, -z'
_cell_length_a     7.360(4)
_cell_length_b     7.567(4)
_cell_length_c     9.061(4)
_cell_angle_alpha     69.091(5)
_cell_angle_beta     72.490(6)
_cell_angle_gamma     89.680(6)
_cell_volume     446.6(4)
_cell_formula_units_Z     1
_cell_measurement_reflns_used     1805
_cell_measurement_theta_min     2.54
_cell_measurement_theta_max     27.53
_cell_measurement_temperature     296(2)
_exptl_crystal_description     'prismatic'
_exptl_crystal_colour     'blue violet'
_exptl_crystal_size_max     0.200
_exptl_crystal_size_mid     0.150
_exptl_crystal_size_min     0.100
_exptl_crystal_density_diffrn     1.674
_exptl_crystal_density_meas     ?
_exptl_crystal_density_method     'not measured'
_exptl_crystal_F_000     227
_exptl_absorpt_coefficient_mu     2.206
_exptl_absorpt_correction_type     multi-scan
_exptl_absorpt_process_details     '(SADABS; Bruker, 1998)'
_exptl_absorpt_correction_T_min     0.6618
_exptl_absorpt_correction_T_max     0.8063
_exptl_special_details
;
Refinement of F^2^ against ALL reflections. The weighted <i>R</i>-factor
<i>wR</i> and goodness of fit S are based on F^2^, conventional
<i>R</i>-factors <i>R</i> are based on F, with F set to zero for negative
F^2^. The threshold expression of F^2^ > 2sigma(F^2^) is used only for
calculating <i>R</i>-factors(gt) <i>etc</i>. and is not relevant to the choice
of reflections for refinement. <i>R</i>-factors based on F^2^ are
statistically about twice as large as those based on F, and R-- factors based
on ALL data will be even larger.
;
_diffrn_ambient_temperature     296(2)
_diffrn_radiation_type     'Mo K\a'
_diffrn_radiation_wavelength     0.71073
_diffrn_radiation_source     'fine-focus sealed tube'
_diffrn_radiation_monochromator     graphite
_diffrn_measurement_device_type     'Brruker SMART CCD area-detector'
_diffrn_measurement_method     '\f and \w'
_diffrn_reflns_number     2943
_diffrn_reflns_av_R_equivalents     0.0271
_diffrn_reflns_av_sigmaI/netI     0.0473
_diffrn_reflns_theta_min     2.54
_diffrn_reflns_theta_max     27.50
_diffrn_reflns_theta_full     25.00
_diffrn_measured_fraction_theta_max     0.943
_diffrn_measured_fraction_theta_full     0.973
_diffrn_reflns_limit_h_min     -8
_diffrn_reflns_limit_h_max     9
_diffrn_reflns_limit_k_min     -4
_diffrn_reflns_limit_k_max     9
_diffrn_reflns_limit_l_min     -7
_diffrn_reflns_limit_l_max     11
_diffrn_standards_number     ?
_diffrn_standards_interval_count     ?
_diffrn_standards_decay_%     ?
_reflns_number_total     1934
_reflns_number_gt     1763
_reflns_threshold_expression     I>2\s(I)
_refine_ls_structure_factor_coef     Fsqd
_refine_ls_matrix_type     full
_refine_ls_R_factor_all     0.0369
_refine_ls_R_factor_gt     0.0339
_refine_ls_wR_factor_gt     0.0980
_refine_ls_wR_factor_ref     0.1052
_refine_ls_goodness_of_fit_ref     0.850
_refine_ls_restrained_S_all     0.850
_refine_ls_number_reflns     1934
_refine_ls_number_parameters     105
_refine_ls_number_restraints     0
_refine_ls_hydrogen_treatment     constr
_refine_ls_weighting_scheme     calc
_refine_ls_weighting_details
                    'calc w=1/[\s^2^(Fo^2^)+(0.1P)^2^] where P=(Fo^2^+2Fc^2^)/3'
_atom_sites_solution_hydrogens     mixed
_atom_sites_solution_primary     direct
_atom_sites_solution_secondary     difmap
_refine_ls_shift/su_max     0.000
_refine_ls_shift/su_mean     0.000
_refine_diff_density_max     1.240
_refine_diff_density_min     -1.284
_refine_ls_extinction_method     none
_refine_ls_extinction_coef     ?
_refine_ls_extinction_expression     ?
loop_
    _atom_type_symbol
    _atom_type_description
    _atom_type_scat_dispersion_real
    _atom_type_scat_dispersion_imag
    _atom_type_scat_source
    'C' 'C' 0.0033 0.0016
                         'International Tables Vol C Tables 4.2.6.8 and 6.1.1.4'
    'H' 'H' 0.0000 0.0000
                         'International Tables Vol C Tables 4.2.6.8 and 6.1.1.4'
    'N' 'N' 0.0061 0.0033
                         'International Tables Vol C Tables 4.2.6.8 and 6.1.1.4'
    'Cu' 'Cu' 0.3201 1.2651
                         'International Tables Vol C Tables 4.2.6.8 and 6.1.1.4'
    'Pd' 'Pd' -0.9988 1.0072
                         'International Tables Vol C Tables 4.2.6.8 and 6.1.1.4'
_computing_data_collection     'SMART (Bruker, 1998)'
_computing_cell_refinement     'SAINT (Bruker, 1998)'
_computing_data_reduction     'SAINT (Bruker, 1998)'
_computing_structure_solution     'SIR92 (Altomare <i>et al.</i>,  1994)'
_computing_structure_refinement     'SHELXL97 (Sheldrick, 2008)'
_computing_molecular_graphics     'ORTEPII (Johnson, 1976)'
_computing_publication_material     'SHELXL97 (Sheldrick, 2008)'
loop_
    _atom_site_type_symbol
    _atom_site_label
    _atom_site_fract_x
    _atom_site_fract_y
    _atom_site_fract_z
    _atom_site_U_iso_or_equiv
    _atom_site_adp_type
    _atom_site_calc_flag
    _atom_site_refinement_flags
    _atom_site_occupancy
    _atom_site_disorder_assembly
    _atom_site_disorder_group
    Pd Pd1 0.5000 0.5000 0.5000 0.02494(14) Uani d S 1 . .
    Cu Cu1 0.0000 0.0000 1.0000 0.02702(16) Uani d S 1 . .
    N N1 0.3378(3) 0.1070(3) 0.7927(3) 0.0451(6) Uani d . 1 . .
    N N2 0.8047(4) 0.3301(4) 0.2789(3) 0.0489(6) Uani d . 1 . .
    N N3 -0.0787(3) 0.2641(3) 0.9459(3) 0.0325(5) Uani d . 1 . .
    H H3C -0.1484 0.2798 1.0398 0.039 Uiso calc R 1 . .
    H H3D 0.0256 0.3510 0.8958 0.039 Uiso calc R 1 . .
    N N4 -0.0720(3) 0.0022(3) 0.7978(2) 0.0302(4) Uani d . 1 . .
    H H4C 0.0309 -0.0288 0.7299 0.036 Uiso calc R 1 . .
    C C1 0.4025(3) 0.2473(4) 0.6839(3) 0.0323(5) Uani d . 1 . .
    C C2 0.6910(4) 0.3871(3) 0.3619(3) 0.0318(5) Uani d . 1 . .
    C C3 -0.1934(4) 0.2879(4) 0.8339(3) 0.0414(6) Uani d . 1 . .
    H H3A -0.2025 0.4219 0.7785 0.050 Uiso calc R 1 . .
    H H3B -0.3220 0.2234 0.8969 0.050 Uiso calc R 1 . .
    C C4 -0.0960(4) 0.2037(4) 0.7076(3) 0.0381(6) Uani d . 1 . .
    H H4A -0.1728 0.2089 0.6362 0.046 Uiso calc R 1 . .
    H H4B 0.0282 0.2754 0.6384 0.046 Uiso calc R 1 . .
    C C5 -0.2390(4) -0.1323(4) 0.8340(3) 0.0398(6) Uani d . 1 . .
    H H5A -0.3545 -0.0876 0.8880 0.048 Uiso calc R 1 . .
    H H5B -0.2271 -0.2555 0.9118 0.048 Uiso calc R 1 . .
    C C6 -0.2605(5) -0.1566(5) 0.6817(5) 0.0580(9) Uani d . 1 . .
    H H6A -0.3726 -0.2434 0.7139 0.070 Uiso calc R 1 . .
    H H6B -0.1493 -0.2063 0.6301 0.070 Uiso calc R 1 . .
    H H6C -0.2732 -0.0355 0.6041 0.070 Uiso calc R 1 . .
loop_
    _atom_site_aniso_label
    _atom_site_aniso_U_11
    _atom_site_aniso_U_22
    _atom_site_aniso_U_33
    _atom_site_aniso_U_12
    _atom_site_aniso_U_13
    _atom_site_aniso_U_23
    Pd1 0.02339(19) 0.0266(2) 0.01896(19) 0.00152(13) -0.00348(13) -0.00440(13)
    Cu1 0.0346(3) 0.0233(3) 0.0227(3) 0.0049(2) -0.0126(2) -0.0053(2)
    N1 0.0370(12) 0.0373(13) 0.0405(13) -0.0009(10) -0.0029(10) 0.0013(10)
    N2 0.0459(14) 0.0506(14) 0.0457(14) 0.0090(12) -0.0039(12) -0.0219(12)
    N3 0.0380(12) 0.0271(10) 0.0255(10) 0.0025(9) -0.0059(9) -0.0052(8)
    N4 0.0275(10) 0.0363(11) 0.0248(10) 0.0044(8) -0.0080(8) -0.0096(8)
    C1 0.0256(11) 0.0370(13) 0.0289(12) 0.0042(10) -0.0041(9) -0.0099(10)
    C2 0.0312(12) 0.0311(12) 0.0270(12) 0.0027(10) -0.0049(10) -0.0074(9)
    C3 0.0406(15) 0.0352(13) 0.0427(16) 0.0100(12) -0.0156(12) -0.0061(11)
    C4 0.0445(15) 0.0374(13) 0.0264(12) 0.0022(12) -0.0167(11) -0.0004(10)
    C5 0.0377(14) 0.0421(15) 0.0399(14) 0.0006(12) -0.0134(12) -0.0146(12)
    C6 0.066(2) 0.058(2) 0.074(2) 0.0132(17) -0.0404(19) -0.0370(18)
_geom_special_details
;
All e.s.d.'s (except the e.s.d. in the dihedral angle between two l.s. planes)
are estimated using the full covariance matrix. The cell e.s.d.'s are taken
into account individually in the estimation of e.s.d.'s in distances, angles
and torsion angles; correlations between e.s.d.'s in cell parameters are only
used when they are defined by crystal symmetry. An approximate (isotropic)
treatment of cell e.s.d.'s is used for estimating e.s.d.'s involving l.s.
planes.
;
loop_
    _geom_bond_atom_site_label_1
    _geom_bond_atom_site_label_2
    _geom_bond_site_symmetry_2
    _geom_bond_distance
    _geom_bond_publ_flag
    Pd1 C2 . 1.991(3) .
    Pd1 C2 2_666 1.991(3) ?
    Pd1 C1 2_666 1.992(3) ?
    Pd1 C1 . 1.992(3) .
    Cu1 N1 . 2.548(2) .
    Cu1 N3 2_557 2.007(2) ?
    Cu1 N3 . 2.007(2) .
    Cu1 N4 2_557 2.050(2) ?
    Cu1 N4 . 2.050(2) ?
    N1 C1 . 1.141(3) ?
    N2 C2 . 1.140(3) ?
    N3 C3 . 1.470(3) ?
    N3 H3C . 0.9000 ?
    N3 H3D . 0.9000 ?
    N4 C5 . 1.479(3) ?
    N4 C4 . 1.489(3) ?
    N4 H4C . 0.9100 ?
    C3 C4 . 1.500(4) ?
    C3 H3A . 0.9700 ?
    C3 H3B . 0.9700 ?
    C4 H4A . 0.9700 ?
    C4 H4B . 0.9700 ?
    C5 C6 . 1.508(4) ?
    C5 H5A . 0.9700 ?
    C5 H5B . 0.9700 ?
    C6 H6A . 0.9600 ?
    C6 H6B . 0.9600 ?
    C6 H6C . 0.9600 ?
loop_
    _geom_angle_atom_site_label_1
    _geom_angle_atom_site_label_2
    _geom_angle_atom_site_label_3
    _geom_angle_site_symmetry_1
    _geom_angle_site_symmetry_3
    _geom_angle
    _geom_angle_publ_flag
    C2 Pd1 C2 . 2_666 180.0000(10)
                                 ?
    C2 Pd1 C1 . 2_666 87.83(10) ?
    C2 Pd1 C1 2_666 2_666 92.17(10) ?
    C2 Pd1 C1 . . 92.17(10) .
    C2 Pd1 C1 2_666 . 87.83(10) ?
    C1 Pd1 C1 2_666 . 179.9990(10)
                                 ?
    N3 Cu1 N3 2_557 . 180.0 ?
    N3 Cu1 N4 2_557 2_557 85.55(9) ?
    N3 Cu1 N4 . 2_557 94.45(9) ?
    N3 Cu1 N4 2_557 . 94.45(9) ?
    N3 Cu1 N4 . . 85.55(9) .
    N4 Cu1 N4 2_557 . 180.0 ?
    C3 N3 Cu1 . . 107.38(16) ?
    C3 N3 H3C . . 110.2 ?
    Cu1 N3 H3C . . 110.2 ?
    C3 N3 H3D . . 110.2 ?
    Cu1 N3 H3D . . 110.2 ?
    H3C N3 H3D . . 108.5 ?
    C5 N4 C4 . . 112.8(2) ?
    C5 N4 Cu1 . . 116.00(15) ?
    C4 N4 Cu1 . . 105.94(16) ?
    C5 N4 H4C . . 107.2 ?
    C4 N4 H4C . . 107.2 ?
    Cu1 N4 H4C . . 107.2 ?
    N1 C1 Pd1 . . 176.2(2) .
    N2 C2 Pd1 . . 177.0(2) .
    N3 C3 C4 . . 107.8(2) ?
    N3 C3 H3A . . 110.1 ?
    C4 C3 H3A . . 110.1 ?
    N3 C3 H3B . . 110.1 ?
    C4 C3 H3B . . 110.1 ?
    H3A C3 H3B . . 108.5 ?
    N4 C4 C3 . . 108.5(2) ?
    N4 C4 H4A . . 110.0 ?
    C3 C4 H4A . . 110.0 ?
    N4 C4 H4B . . 110.0 ?
    C3 C4 H4B . . 110.0 ?
    H4A C4 H4B . . 108.4 ?
    N4 C5 C6 . . 113.9(2) ?
    N4 C5 H5A . . 108.8 ?
    C6 C5 H5A . . 108.8 ?
    N4 C5 H5B . . 108.8 ?
    C6 C5 H5B . . 108.8 ?
    H5A C5 H5B . . 107.7 ?
    C5 C6 H6A . . 109.5 ?
    C5 C6 H6B . . 109.5 ?
    H6A C6 H6B . . 109.5 ?
    C5 C6 H6C . . 109.5 ?
    H6A C6 H6C . . 109.5 ?
    H6B C6 H6C . . 109.5 ?
loop_
    _geom_torsion_atom_site_label_1
    _geom_torsion_atom_site_label_2
    _geom_torsion_atom_site_label_3
    _geom_torsion_atom_site_label_4
    _geom_torsion_site_symmetry_1
    _geom_torsion_site_symmetry_2
    _geom_torsion_site_symmetry_3
    _geom_torsion_site_symmetry_4
    _geom_torsion
    _geom_torsion_publ_flag
    N4 Cu1 N3 C3 2_557 . . . -163.23(16) ?
    N4 Cu1 N3 C3 . . . . 16.78(16) ?
    N3 Cu1 N4 C5 2_557 . . . 66.55(19) ?
    N3 Cu1 N4 C5 . . . . -113.45(19) ?
    N3 Cu1 N4 C4 2_557 . . . -167.52(16) ?
    N3 Cu1 N4 C4 . . . . 12.47(16) ?
    Cu1 N3 C3 C4 . . . . -42.9(2) ?
    C5 N4 C4 C3 . . . . 88.7(3) ?
    Cu1 N4 C4 C3 . . . . -39.2(2) ?
    N3 C3 C4 N4 . . . . 55.7(3) ?
    C4 N4 C5 C6 . . . . 70.2(3) ?
    Cu1 N4 C5 C6 . . . . -167.4(2) ?
loop_
    _geom_hbond_atom_site_label_D
    _geom_hbond_atom_site_label_H
    _geom_hbond_atom_site_label_A
    _geom_hbond_site_symmetry_D
    _geom_hbond_site_symmetry_H
    _geom_hbond_site_symmetry_A
    _geom_hbond_distance_DH
    _geom_hbond_distance_HA
    _geom_hbond_distance_DA
    _geom_hbond_angle_DHA
    _geom_hbond_publ_flag
    N3 H3C N2 . . 1_456 0.90 2.257 3.099(4) 156 yes
