# Supplementary material for: catena-Poly[[bis­(N-ethyl­ethylene­di­amine-κ2 N,N′)copper(II)]-μ-cyanido-κ2 N:C-[dicyanido-κ2 C-palladium(II)]-μ-cyanido-κ2 C:N]
Source: Acta Crystallogr Sect E Struct Rep Online. 2009 Mar 19;65(Pt 4):m406–7. doi: 10.1107/S160053680900885X (PMC2969003; doi:10.1107/S160053680900885X)
Supplement: Supplementary file 2 [file e-65-0m406-Isup2.hkl]

# 
# h,k,l, Fc-squared, Fo-squared, sigma(Fo-squared) and status flag 
# 
data_I
_shelx_title '  CuPdc' 
_shelx_refln_list_code          4 
_shelx_F_calc_maximum       93.70 
_exptl_crystal_F_000       227.00 
_reflns_d_resolution_high  0.7689 
 
loop_ 
 _symmetry_equiv_pos_as_xyz 
 'x, y, z' 
 '-x, -y, -z' 
 
_cell_length_a     7.3602 
_cell_length_b     7.5668 
_cell_length_c     9.0605 
_cell_angle_alpha  69.091 
_cell_angle_beta   72.490 
_cell_angle_gamma  89.680 
 
_shelx_F_squared_multiplier     1.000 
 
loop_ 
 _refln_index_h 
 _refln_index_k 
 _refln_index_l 
 _refln_F_squared_calc 
 _refln_F_squared_meas 
 _refln_F_squared_sigma 
 _refln_observed_status 
   1   0   0      121.11      103.78      4.86 o 
   2   0   0     1375.05     1364.74     64.23 o 
   3   0   0       43.07       35.85      2.43 o 
   4   0   0     1587.99     1553.55     73.42 o 
   5   0   0      118.01      134.58      7.57 o 
   7   0   0      181.99      175.66      9.46 o 
   8   0   0      146.25      154.85      8.74 o 
  -9   1   0      268.55      264.84     14.05 o 
  -8   1   0        4.10        3.87      1.71 o 
  -7   1   0      184.43      192.23     10.18 o 
  -6   1   0      158.21      153.05      8.20 o 
  -5   1   0     1033.65     1000.18     47.38 o 
  -4   1   0      157.28      168.45     11.62 o 
  -3   1   0     3006.21     2675.69    151.79 o 
  -2   1   0     2266.34     2179.52    123.50 o 
  -1   1   0     4477.32     4669.15    122.08 o 
   0   1   0       90.17       77.74      4.59 o 
   1   1   0     6616.14     5529.75    259.80 o 
   2   1   0      582.16      677.95     32.16 o 
   3   1   0     4138.93     4291.58    200.79 o 
   4   1   0       90.79       98.01      5.59 o 
   5   1   0      783.11      744.34     36.03 o 
   6   1   0      168.10      162.96      9.28 o 
   8   1   0       64.16       56.03      4.23 o 
  -9   2   0       31.33       29.64      3.33 o 
  -8   2   0      216.68      217.73     11.62 o 
  -7   2   0       14.64       10.99      1.80 o 
  -6   2   0      969.22      992.07     47.29 o 
  -5   2   0      213.13      209.15      8.53 o 
  -4   2   0     2049.38     1990.19     72.09 o 
  -3   2   0      285.66      306.92      9.05 o 
  -2   2   0     3055.37     3082.32     80.46 o 
  -1   2   0      570.40      600.82     15.89 o 
   0   2   0      860.77      840.51     50.13 o 
   1   2   0     3328.76     3832.02    137.34 o 
   2   2   0     4469.72     4852.69    226.74 o 
   3   2   0      157.60      180.70      9.19 o 
   4   2   0     1629.36     1635.88     77.29 o 
   5   2   0      152.76      158.36      8.65 o 
   6   2   0      638.53      650.84     31.98 o 
   8   2   0      248.08      255.65     13.51 o 
  -8   3   0      228.41      212.77     11.35 o 
  -7   3   0      310.63      302.31     15.31 o 
  -6   3   0        8.45        9.46      2.12 o 
  -5   3   0     1137.42     1089.85     40.13 o 
  -4   3   0       25.46       26.70      2.12 o 
  -3   3   0     1658.94     1640.44     45.71 o 
  -2   3   0       75.69       83.14      2.55 o 
  -1   3   0     5898.99     6141.62    162.18 o 
   0   3   0       11.82       10.79      0.73 o 
   1   3   0     2500.54     2677.65     95.83 o 
   2   3   0      264.97      290.88     10.88 o 
   3   3   0     1294.46     1315.73     62.07 o 
   4   3   0      177.05      184.58      9.64 o 
   5   3   0      787.13      790.47     38.19 o 
   6   3   0       48.31       46.03      3.87 o 
   8   3   0       29.39       32.16      3.33 o 
  -8   4   0      147.09      139.90      8.02 o 
  -7   4   0       75.69       79.17      4.86 o 
  -6   4   0      157.54      148.68      6.68 o 
  -5   4   0       62.76       63.15      3.33 o 
  -4   4   0     1044.13      967.68     35.51 o 
  -3   4   0       44.08       44.76      2.23 o 
  -2   4   0     2788.22     2799.55     79.49 o 
  -1   4   0        3.57        2.43      0.41 o 
   0   4   0     2326.75     2434.81     64.51 o 
   1   4   0       54.20       59.08      2.51 o 
   2   4   0     3391.60     3660.34    131.87 o 
   3   4   0      264.41      274.58     10.51 o 
   4   4   0      279.72      263.22     13.42 o 
   5   4   0       18.65       18.32      1.33 o 
   6   4   0      245.29      267.18     14.32 o 
  -8   5   0        6.89        2.79      4.41 o 
  -7   5   0      331.88      342.94     23.96 o 
  -6   5   0       66.58       66.93      7.84 o 
  -5   5   0      187.86      188.09     13.78 o 
  -4   5   0      140.59      143.05     10.72 o 
  -3   5   0     1288.33     1307.43     41.98 o 
  -2   5   0       42.42       45.52      2.25 o 
  -1   5   0     1306.51     1321.40     42.32 o 
   0   5   0       58.16       61.76      2.68 o 
   1   5   0     1608.05     1652.12     64.59 o 
   2   5   0       11.58       12.22      1.13 o 
   3   5   0      803.86      869.97     28.36 o 
   4   5   0       15.76       14.05      1.62 o 
   5   5   0      306.96      318.26     13.15 o 
  -7   6   0       19.54       18.38      5.59 o 
  -6   6   0      337.25      326.64     22.61 o 
  -5   6   0       21.80       22.52      4.59 o 
  -4   6   0      478.94      443.92     27.84 o 
  -3   6   0       56.04       57.04      2.83 o 
  -2   6   0      863.79      900.16     29.52 o 
  -1   6   0       29.72       33.67      2.07 o 
   0   6   0      747.72      791.58     30.81 o 
   1   6   0        6.44        5.86      1.26 o 
   2   6   0      418.79      428.52     17.57 o 
   3   6   0       98.67      101.88      5.13 o 
   4   6   0      675.13      684.08     27.38 o 
   5   6   0       26.68       25.40      2.34 o 
  -6   7   0       64.26       61.53      8.29 o 
  -5   7   0      331.05      353.21     23.69 o 
  -4   7   0        2.71        1.62      2.79 o 
  -3   7   0      355.20      366.65     12.79 o 
  -2   7   0       17.34       20.85      1.80 o 
  -1   7   0      539.80      587.69     23.69 o 
   0   7   0        0.07       -0.27      1.26 o 
   1   7   0      661.39      702.01     28.20 o 
   2   7   0       53.60       56.30      3.60 o 
   3   7   0      310.47      317.45     13.60 o 
   4   7   0       31.04       34.23      2.88 o 
   5   7   0      151.54      158.45      7.66 o 
  -5   8   0       12.01       11.71      4.77 o 
  -4   8   0      169.06      179.98     13.96 o 
  -3   8   0        1.55        1.44      1.53 o 
  -2   8   0      344.16      353.03     14.95 o 
  -1   8   0       27.18       36.57      3.06 o 
   0   8   0      507.34      537.61     22.16 o 
   1   8   0        8.77       10.27      2.16 o 
   2   8   0      212.51      248.99     11.26 o 
   3   8   0        0.07       -1.62      1.62 o 
  -2   9   0        4.16        5.13      1.98 o 
  -1   9   0      242.56      262.95     11.89 o 
   0   9   0        7.66        4.77      2.07 o 
  -2  -8   1        0.33        0.63      1.80 o 
  -1  -8   1      275.74      297.00     13.15 o 
   0  -8   1        1.30        0.27      1.71 o 
   1  -8   1      297.83      318.80     13.87 o 
   2  -8   1       55.40       60.08      4.05 o 
   3  -8   1      309.06      307.99     13.42 o 
  -4  -7   1      156.74      160.62      7.75 o 
  -3  -7   1       68.26       69.63      4.32 o 
  -2  -7   1      297.91      334.83     14.32 o 
  -1  -7   1        0.04       -1.35      1.35 o 
   0  -7   1      729.53      728.67     29.28 o 
   1  -7   1       67.91       65.94      3.96 o 
   2  -7   1      458.94      449.69     18.56 o 
   3  -7   1        0.14        0.90      1.35 o 
   5  -7   1        7.18        7.93      3.96 o 
   6  -7   1      138.35      137.28     12.34 o 
  -4  -6   1       19.10       21.26      2.25 o 
  -3  -6   1      582.19      627.96     25.31 o 
  -2  -6   1      133.95      136.56      6.58 o 
  -1  -6   1      502.45      550.31     22.34 o 
   0  -6   1       33.57       36.66      2.70 o 
   1  -6   1      469.21      492.66     19.91 o 
   2  -6   1        1.43        0.70      0.93 o 
   3  -6   1      673.07      679.00     22.57 o 
   4  -6   1       61.81       61.73      3.14 o 
   5  -6   1      388.42      420.95     27.20 o 
   6  -6   1        0.07       -1.35      3.42 o 
   7  -6   1      295.36      289.79     21.17 o 
  -4  -5   1      658.04      670.93     26.75 o 
  -3  -5   1        1.50       -0.36      0.99 o 
  -2  -5   1     1470.27     1517.87     59.09 o 
  -1  -5   1        1.21        2.88      1.08 o 
   0  -5   1      284.85      309.76     17.12 o 
   1  -5   1      200.25      208.21     18.15 o 
   2  -5   1     1276.51     1287.68     41.44 o 
   3  -5   1      183.90      178.01      6.47 o 
   4  -5   1      421.49      411.82     13.84 o 
   5  -5   1       60.02       60.53      6.85 o 
   6  -5   1      425.46      399.96     26.39 o 
   7  -5   1        6.79        3.33      4.05 o 
  -7  -4   1      262.78      273.85     15.04 o 
  -6  -4   1       65.16       69.09      5.04 o 
  -5  -4   1      271.50      270.06     14.05 o 
  -4  -4   1        2.86        4.17      0.76 o 
  -3  -4   1     1054.36     1045.56     31.39 o 
  -2  -4   1        4.46        4.91      0.88 o 
  -1  -4   1     3076.75     3199.22     83.75 o 
   0  -4   1       10.80       10.63      0.72 o 
   1  -4   1     1800.67     1891.92     50.38 o 
   2  -4   1      174.41      194.31      5.52 o 
   3  -4   1      694.60      690.32     20.66 o 
   4  -4   1      317.88      328.03      9.44 o 
   5  -4   1      680.92      633.43     23.85 o 
   6  -4   1       57.00       57.33      3.60 o 
   7  -4   1      133.53      132.45      6.38 o 
   8  -4   1        9.96       10.90      2.16 o 
  -7  -3   1       28.97       24.32      3.24 o 
  -6  -3   1      227.95      208.81     11.44 o 
  -5  -3   1       74.45       77.20      4.95 o 
  -4  -3   1      861.00      827.91     24.99 o 
  -3  -3   1       77.54       73.93      2.73 o 
  -2  -3   1     1903.84     1999.63     52.85 o 
  -1  -3   1      376.20      397.93     10.71 o 
   0  -3   1     4545.21     5153.67    134.83 o 
   1  -3   1      463.69      530.35     14.31 o 
   2  -3   1     2805.06     2951.37     78.08 o 
   3  -3   1      354.01      375.22     10.23 o 
   4  -3   1     1285.76     1270.57     33.45 o 
   5  -3   1       19.98       15.88      1.61 o 
   6  -3   1      330.89      313.10     12.60 o 
   7  -3   1       57.75       61.71      4.23 o 
   8  -3   1      217.32      205.39     11.08 o 
   9  -3   1       50.11       47.92      4.14 o 
  -7  -2   1      369.18      352.49     18.47 o 
  -6  -2   1      127.18      126.38      7.57 o 
  -5  -2   1     1170.05     1104.58     52.79 o 
  -4  -2   1       11.04        9.47      2.30 o 
  -3  -2   1     1710.03     1768.62     52.68 o 
  -2  -2   1      268.91      285.47      8.85 o 
  -1  -2   1     2309.13     2450.35     64.80 o 
   0  -2   1      612.15      712.68     18.85 o 
   1  -2   1     3769.35     4098.06    107.86 o 
   2  -2   1        5.46        3.68      1.16 o 
   3  -2   1     1689.55     1627.66     42.61 o 
   4  -2   1        0.44       -0.61      0.68 o 
   5  -2   1     1381.61     1362.13     49.82 o 
   6  -2   1      183.59      184.76      9.64 o 
   7  -2   1      564.00      543.37     26.57 o 
   8  -2   1       23.62       23.87      2.70 o 
   9  -2   1      173.30      173.32      9.82 o 
  -7  -1   1       77.40       81.43      5.77 o 
  -6  -1   1      742.18      737.77     36.03 o 
  -5  -1   1        5.16        3.42      1.26 o 
  -4  -1   1     2636.03     2623.85     78.33 o 
  -3  -1   1        9.06        5.31      0.53 o 
  -2  -1   1     2983.63     3017.74     89.46 o 
  -1  -1   1        0.10       -0.22      0.22 o 
   0  -1   1     4379.17     5107.04    151.94 o 
   1  -1   1     1797.16     1929.42     50.73 o 
   2  -1   1      291.82      250.18      7.24 o 
   3  -1   1      352.13      349.70     13.56 o 
   4  -1   1     2783.07     2739.11    128.37 o 
   5  -1   1      394.55      404.83     19.73 o 
   6  -1   1      804.65      798.75     38.19 o 
   7  -1   1       10.65       12.25      1.89 o 
   8  -1   1      291.69      295.47     15.22 o 
   9  -1   1        3.73        2.43      1.80 o 
  -8   0   1       87.61       86.48      5.59 o 
  -7   0   1      140.93      132.60      8.20 o 
  -6   0   1      100.17      102.87      6.49 o 
  -5   0   1     1699.35     1654.89     78.46 o 
  -4   0   1       45.31       40.63      2.88 o 
  -3   0   1     2394.23     2498.50     74.30 o 
  -2   0   1      490.63      562.67     14.98 o 
  -1   0   1     8778.81     8716.25    230.56 o 
   0   0   1       12.53       14.72      0.60 o 
   1   0   1     5469.22     5746.93    268.80 o 
   2   0   1     2022.94     2087.46     97.83 o 
   3   0   1     2632.15     2639.39    123.59 o 
   4   0   1      252.30      268.53     13.24 o 
   5   0   1      558.80      559.05     26.93 o 
   6   0   1       98.30       95.04      5.49 o 
   7   0   1      509.25      516.89     25.31 o 
   8   0   1       16.11       17.03      2.34 o 
   9   0   1      170.77      168.18      9.55 o 
  -8   1   1      185.01      201.51     10.90 o 
  -6   1   1      552.68      484.19     24.23 o 
  -5   1   1       37.28       47.47      3.51 o 
  -4   1   1     1024.92      940.83     34.75 o 
  -3   1   1      161.63      161.99      6.89 o 
  -2   1   1     6454.01     6072.03    219.10 o 
  -1   1   1        0.28       -0.25      0.25 o 
   0   1   1     7836.73     5724.64    711.42 o 
   1   1   1      819.16      840.73     39.55 o 
   2   1   1     5429.02     5536.05    258.62 o 
   4   1   1      687.64      662.64     31.53 o 
   5   1   1      262.04      274.48     13.60 o 
   6   1   1      807.60      827.31     39.64 o 
   7   1   1       73.49       70.89      4.68 o 
   8   1   1      245.67      253.13     13.33 o 
   9   1   1       23.65       23.15      2.88 o 
  -8   2   1       49.77       48.01      3.87 o 
  -7   2   1      326.63      329.43     16.58 o 
  -6   2   1        3.09        1.35      2.61 o 
  -5   2   1     1091.51     1087.85     40.36 o 
  -4   2   1      484.08      460.40     36.71 o 
  -3   2   1     3985.19     4049.57    145.14 o 
  -2   2   1      103.77       97.51      2.82 o 
  -1   2   1     2060.16     1950.72     70.15 o 
   0   2   1      111.04       65.58      4.32 o 
   1   2   1     3103.59     3009.09    169.35 o 
   2   2   1       69.47       69.99      3.87 o 
   3   2   1     2140.71     2108.72     99.09 o 
   4   2   1      251.07      269.43     13.60 o 
   6   2   1       45.21       48.19      3.42 o 
   7   2   1      506.78      529.68     25.94 o 
   8   2   1       71.93       75.94      5.13 o 
  -8   3   1      196.50      202.68     10.99 o 
  -7   3   1       39.29       37.20      4.55 o 
  -6   3   1      816.21      806.05     30.34 o 
  -5   3   1      102.99      113.07      5.18 o 
  -4   3   1     1823.65     1756.05     63.57 o 
  -3   3   1       34.10       35.20      1.40 o 
  -2   3   1     2749.77     2663.13     69.86 o 
  -1   3   1       55.82       50.91      2.61 o 
   0   3   1     1785.21     1428.87     80.80 o 
   1   3   1       71.06       66.47      2.71 o 
   2   3   1     3081.08     3167.69    113.87 o 
   3   3   1      526.80      573.64     27.47 o 
   4   3   1      657.41      666.24     32.07 o 
   6   3   1      561.23      580.76     28.20 o 
   7   3   1       91.08      101.52      6.13 o 
   8   3   1      216.99      218.27     11.80 o 
  -8   4   1      103.27       98.55      6.13 o 
  -7   4   1      437.81      433.11     17.20 o 
  -6   4   1       35.34       41.73      2.73 o 
  -5   4   1      351.80      346.74     13.52 o 
  -4   4   1        3.69        3.44      0.83 o 
  -3   4   1     2014.01     1935.45     50.46 o 
  -2   4   1       71.75       67.77      3.04 o 
  -1   4   1     2904.05     2787.21    157.55 o 
   0   4   1        2.91        1.71      0.99 o 
   1   4   1     1687.63     1614.89     58.08 o 
   2   4   1      165.41      181.20      6.92 o 
   3   4   1     1318.00     1336.89     48.40 o 
   4   4   1      167.81      167.37      8.92 o 
   6   4   1       30.54       31.62      2.79 o 
   7   4   1      119.49      131.16      7.66 o 
   8   4   1       26.46       22.88      2.97 o 
  -7   5   1       31.02       30.18      5.95 o 
  -6   5   1      238.05      245.29     17.75 o 
  -5   5   1        9.10        6.22      3.15 o 
  -4   5   1     1033.37     1057.47     61.98 o 
  -3   5   1       39.87       40.09      2.02 o 
  -2   5   1     1153.94     1152.59     36.82 o 
  -1   5   1       72.01       79.94      4.23 o 
   0   5   1     1847.92     1905.41    108.10 o 
   1   5   1       26.74       22.97      2.52 o 
   2   5   1      883.73      834.79     47.83 o 
   3   5   1      152.06      160.53     10.18 o 
   4   5   1      580.54      636.25     36.93 o 
   5   5   1        2.19        2.43      1.89 o 
  -7   6   1      188.47      168.45     14.32 o 
  -6   6   1       78.92       75.04      8.56 o 
  -5   6   1      479.79      442.93     28.38 o 
  -4   6   1        1.58       -0.36      2.34 o 
  -3   6   1      828.02      850.80     36.84 o 
  -2   6   1       27.49       35.23      3.96 o 
  -1   6   1     1223.78     1257.68     40.50 o 
   0   6   1       78.31       82.56      3.48 o 
   1   6   1      542.79      539.86     31.53 o 
   2   6   1        7.66        6.31      1.71 o 
   3   6   1      324.80      325.83     19.55 o 
  -6   7   1      255.77      251.51     18.74 o 
  -5   7   1       16.30       11.89      4.50 o 
  -4   7   1      347.63      335.01     22.16 o 
  -3   7   1       15.73       16.27      2.84 o 
  -2   7   1      706.01      762.94     25.25 o 
  -1   7   1       10.66       10.55      1.41 o 
   0   7   1      587.29      649.51     37.61 o 
   1   7   1       23.95       26.73      3.42 o 
   2   7   1      302.27      325.92     13.69 o 
   3   7   1       50.17       52.25      3.42 o 
   4   7   1      324.37      324.56     13.78 o 
   5   7   1       86.51       91.07      4.95 o 
  -5   8   1      268.99      265.02     19.37 o 
  -4   8   1        9.95       14.14      4.32 o 
  -3   8   1      135.92      145.93     11.71 o 
  -2   8   1        0.63        0.85      1.22 o 
  -1   8   1      400.96      439.20     19.95 o 
   0   8   1       14.34       20.18      2.25 o 
   1   8   1      528.49      566.97     23.15 o 
   2   8   1       16.24       23.24      2.52 o 
   3   8   1      186.16      202.50      9.37 o 
   4   8   1        9.36        4.50      1.89 o 
  -2   9   1      214.36      241.42     10.81 o 
  -1   9   1       41.21       55.31      3.87 o 
   0   9   1      169.18      197.10      9.37 o 
   1   9   1       16.12       19.10      2.70 o 
  -1  -8   2        0.78        2.43      1.89 o 
   0  -8   2      149.97      150.62      7.75 o 
   1  -8   2       27.27       30.72      3.15 o 
   2  -8   2      188.17      194.40      9.28 o 
   3  -8   2       41.81       47.83      3.78 o 
  -3  -7   2      236.69      254.03     11.44 o 
  -2  -7   2        1.72        0.81      1.62 o 
  -1  -7   2      320.74      323.57     14.05 o 
   0  -7   2       11.16        8.11      1.89 o 
   1  -7   2      476.37      462.57     19.28 o 
   2  -7   2       32.96       27.66      2.70 o 
   3  -7   2      481.35      450.14     18.74 o 
  -4  -6   2      109.16      109.63      5.68 o 
  -3  -6   2       59.55       54.50      3.60 o 
  -2  -6   2      486.86      513.65     20.99 o 
  -1  -6   2      163.78      166.92      7.75 o 
   0  -6   2      498.37      513.46     20.99 o 
   1  -6   2       17.24       19.82      2.07 o 
   2  -6   2      606.22      603.37     24.32 o 
   3  -6   2        4.21        3.78      1.44 o 
   4  -6   2      489.19      460.59     18.83 o 
   5  -6   2        0.06        0.63      3.15 o 
   6  -6   2      286.90      256.82     18.74 o 
   7  -6   2       25.43       25.76      6.22 o 
  -4  -5   2        8.70        9.46      1.62 o 
  -3  -5   2      789.90      781.82     31.08 o 
  -2  -5   2      228.15      243.13     10.45 o 
  -1  -5   2      431.16      456.53     18.56 o 
   0  -5   2       44.94       41.53      2.79 o 
   1  -5   2      496.83      498.24     20.09 o 
   2  -5   2       61.56       57.29      3.33 o 
   3  -5   2      624.18      616.84     20.52 o 
   4  -5   2       75.91       77.19      3.56 o 
   5  -5   2      870.14      894.42     53.60 o 
   6  -5   2        1.55       -0.27      3.33 o 
   7  -5   2      293.29      302.04     21.71 o 
  -6  -4   2      338.62      314.74     16.58 o 
  -5  -4   2       77.95       72.79      4.95 o 
  -4  -4   2      879.00      853.64     25.88 o 
  -3  -4   2       39.33       33.82      1.77 o 
  -2  -4   2      776.08      802.58     24.31 o 
  -1  -4   2      138.06      155.35      5.21 o 
   0  -4   2     1282.22     1403.68     42.29 o 
   1  -4   2      141.06      158.13      6.55 o 
   2  -4   2      852.01      894.94     25.00 o 
   3  -4   2      231.04      251.07      9.73 o 
   4  -4   2      817.51      831.56     22.43 o 
   5  -4   2       92.45       90.68      4.42 o 
   6  -4   2      550.44      530.10     20.53 o 
   7  -4   2        1.19       -0.09      1.44 o 
   8  -4   2      294.56      268.26     14.14 o 
  -7  -3   2      253.09      249.80     13.87 o 
  -6  -3   2       78.20       74.14      5.13 o 
  -5  -3   2      353.11      322.85     16.48 o 
  -4  -3   2        9.69       13.35      1.06 o 
  -3  -3   2      777.00      762.58     23.13 o 
  -2  -3   2       45.98       51.12      2.05 o 
  -1  -3   2     3127.09     3299.64     86.50 o 
   0  -3   2      183.96      226.02      6.31 o 
   1  -3   2     1306.04     1436.62     38.35 o 
   2  -3   2      200.17      239.78      6.76 o 
   3  -3   2     1734.91     1739.34     45.99 o 
   4  -3   2       67.43       64.82      3.01 o 
   5  -3   2      953.31      930.54     34.50 o 
   6  -3   2       77.79       80.26      4.95 o 
   7  -3   2      260.79      240.43     12.52 o 
   8  -3   2        1.16       -1.26      1.53 o 
   9  -3   2      225.58      215.66     11.89 o 
  -7  -2   2        8.14        4.86      1.89 o 
  -6  -2   2      395.15      352.67     18.11 o 
  -5  -2   2       17.71       15.67      1.98 o 
  -4  -2   2     1253.49     1213.49     57.74 o 
  -3  -2   2      492.45      526.41     16.01 o 
  -2  -2   2      980.31      959.60     28.75 o 
  -1  -2   2       39.00       37.00      1.55 o 
   0  -2   2     4253.03     4761.23    141.53 o 
   1  -2   2      764.88      903.13     33.39 o 
   2  -2   2     1579.61     1601.14     42.32 o 
   3  -2   2       69.24       69.26      2.31 o 
   4  -2   2     1511.00     1463.55     53.23 o 
   5  -2   2        0.24       -0.72      0.81 o 
   6  -2   2      857.51      851.54     40.81 o 
   7  -2   2       34.25       31.26      2.88 o 
   8  -2   2      347.14      314.11     16.12 o 
   9  -2   2       27.22       23.24      3.06 o 
  -8  -1   2        6.31        2.97      2.34 o 
  -7  -1   2      273.98      263.31     14.32 o 
  -6  -1   2       55.34       47.74      3.78 o 
  -5  -1   2     1507.55     1436.53     68.28 o 
  -4  -1   2       24.04       24.95      2.16 o 
  -3  -1   2     1796.43     1801.03     53.62 o 
  -2  -1   2      176.46      190.71      6.02 o 
  -1  -1   2     1735.34     1879.36     55.91 o 
   0  -1   2     1798.79     2078.53     61.85 o 
   1  -1   2     3228.33     3711.85    110.86 o 
   2  -1   2        3.66        3.16      0.51 o 
   3  -1   2      840.80      768.49     36.39 o 
   4  -1   2      249.64      269.07     13.24 o 
   5  -1   2     1452.11     1443.29     68.10 o 
   6  -1   2      106.33      107.11      6.13 o 
   7  -1   2     1025.18      999.00     47.83 o 
   8  -1   2        7.48        7.30      1.89 o 
   9  -1   2      134.28      137.28      8.20 o 
  -8   0   2      244.94      238.90     13.69 o 
  -7   0   2       18.92       12.43      2.52 o 
  -6   0   2      719.13      650.12     31.98 o 
  -5   0   2       60.44       62.70      4.23 o 
  -4   0   2     1406.95     1431.22     67.74 o 
  -3   0   2       95.37       86.41      2.88 o 
  -2   0   2     4831.94     5392.20    146.93 o 
  -1   0   2       23.08       31.88      1.19 o 
   0   0   2      203.93      176.71      5.60 o 
   1   0   2     1487.66     1612.10     75.76 o 
   2   0   2     5404.39     5372.65    250.88 o 
   3   0   2      208.15      204.67     10.18 o 
   4   0   2     2233.47     2212.31    103.77 o 
   5   0   2      270.78      279.25     13.87 o 
   6   0   2      683.12      688.58     33.15 o 
   7   0   2       18.42       18.11      2.25 o 
   8   0   2      368.89      363.57     18.38 o 
   9   0   2        3.58        4.59      1.98 o 
  -7   1   2      374.94      356.45     18.74 o 
  -6   1   2        0.13        0.45      1.17 o 
  -5   1   2     1111.62     1046.46     38.82 o 
  -4   1   2      185.28      176.14      7.31 o 
  -3   1   2     1526.57     1411.78     51.29 o 
  -2   1   2       31.04       25.62      1.53 o 
  -1   1   2     2327.40     1935.11    257.86 o 
   0   1   2      302.30      212.63     13.83 o 
   1   1   2     6360.90     6619.01    309.25 o 
   2   1   2     2872.17     3152.49    147.55 o 
   3   1   2     2023.58     1990.26     93.32 o 
   4   1   2        8.86        9.37      1.17 o 
   5   1   2     1265.62     1317.98     62.25 o 
   6   1   2        6.94        3.96      1.26 o 
   7   1   2      537.74      560.76     27.38 o 
   8   1   2       60.38       58.82      4.23 o 
   9   1   2      178.81      186.20     10.45 o 
  -8   2   2      286.16      293.58     15.22 o 
  -6   2   2      405.89      406.30     16.21 o 
  -5   2   2        0.55        0.48      0.89 o 
  -4   2   2     1784.81     1792.86     65.01 o 
  -3   2   2       11.50       10.47      1.09 o 
  -2   2   2     3162.68     3009.81    108.65 o 
  -1   2   2     3208.59     3077.19    110.81 o 
   0   2   2     2355.09     1828.53     65.73 o 
   1   2   2        0.09       -0.24      0.24 o 
   2   2   2     1700.88     1647.86     77.20 o 
   3   2   2      688.17      738.49     34.95 o 
   4   2   2      939.05      928.92     43.96 o 
   5   2   2       12.50       14.59      1.71 o 
   6   2   2     1128.68     1195.65     56.75 o 
   7   2   2        2.55        1.35      1.35 o 
   8   2   2      362.26      376.81     19.10 o 
   9   2   2       32.74       32.34      3.51 o 
  -8   3   2        4.81        1.35      1.62 o 
  -7   3   2      473.61      478.42     18.75 o 
  -6   3   2       41.43       46.66      6.31 o 
  -5   3   2      649.60      656.58     25.00 o 
  -4   3   2       64.29       63.81      3.38 o 
  -3   3   2     3775.02     3795.78    117.02 o 
  -2   3   2       26.66       22.64      1.39 o 
  -1   3   2     2276.01     2109.89     75.73 o 
   0   3   2       47.01       36.03      2.79 o 
   1   3   2      827.27      737.78     52.70 o 
   2   3   2      395.80      403.40     14.84 o 
   3   3   2     2045.42     2065.66     96.75 o 
   4   3   2      221.67      250.97     12.43 o 
   5   3   2      507.57      553.73     26.66 o 
   6   3   2       51.78       56.75      3.87 o 
   7   3   2      503.76      526.98     25.94 o 
   8   3   2       19.02       19.10      2.61 o 
  -8   4   2      169.61      179.51     10.22 o 
  -7   4   2       65.36       61.04      3.74 o 
  -6   4   2      766.77      762.71     28.85 o 
  -5   4   2       20.97       25.31      1.86 o 
  -4   4   2      723.53      685.66     25.43 o 
  -3   4   2       71.64       76.22      2.94 o 
  -2   4   2     1238.19     1175.92     42.76 o 
  -1   4   2        0.10       -0.60      0.72 o 
   0   4   2     3238.96     2705.15    152.69 o 
   1   4   2      115.71      108.37      6.94 o 
   2   4   2      919.79      810.20     29.38 o 
   3   4   2      147.79      164.79      6.41 o 
   4   4   2     1342.48     1406.98     66.30 o 
   5   4   2       80.66       94.14      5.40 o 
   6   4   2      335.99      364.56     18.20 o 
   7   4   2       69.31       66.84      4.59 o 
   8   4   2      137.22      165.93      9.46 o 
  -7   5   2      213.08      201.96     16.03 o 
  -6   5   2       26.49       27.02      5.40 o 
  -5   5   2      615.49      595.62     36.75 o 
  -4   5   2        8.63       10.27      3.06 o 
  -3   5   2      598.75      555.80     33.33 o 
  -2   5   2      425.41      429.51     25.85 o 
  -1   5   2     1019.31     1020.98     58.73 o 
   0   5   2      124.00      120.62      8.02 o 
   1   5   2     1322.13     1191.06     67.83 o 
   2   5   2       27.67       26.66      2.70 o 
   3   5   2     1010.66      986.66     56.48 o 
   4   5   2       90.74       99.90      7.03 o 
   5   5   2      675.58      723.72     42.07 o 
  -7   6   2        0.20       -0.63      3.87 o 
  -6   6   2      316.75      325.92     22.61 o 
  -5   6   2       20.40       25.85      4.95 o 
  -4   6   2      704.20      736.33     44.32 o 
  -3   6   2        0.85       -0.27      2.07 o 
  -2   6   2      873.10      926.36     29.93 o 
  -1   6   2      186.80      201.60     13.24 o 
   0   6   2      562.57      552.74     32.61 o 
   1   6   2      271.42      252.77     15.49 o 
   2   6   2      539.83      523.37     30.63 o 
   3   6   2        4.97        4.50      1.62 o 
   4   6   2      357.42      368.52     22.16 o 
   5   6   2       17.55       25.67      3.33 o 
  -6   7   2        3.60        5.59      4.23 o 
  -5   7   2      404.69      397.89     26.30 o 
  -4   7   2       26.24       36.39      5.49 o 
  -3   7   2      500.18      487.43     30.27 o 
  -2   7   2        2.24       -0.09      0.97 o 
  -1   7   2      891.10      975.03     31.92 o 
   0   7   2       40.76       42.61      4.59 o 
   1   7   2      257.13      262.77     16.48 o 
   2   7   2       63.08       54.50      4.77 o 
   3   7   2      172.69      169.53     11.08 o 
  -5   8   2       15.64       18.92      5.13 o 
  -4   8   2      293.04      323.12     22.16 o 
  -3   8   2       19.63       18.11      4.23 o 
  -2   8   2      218.26      247.00      8.99 o 
  -1   8   2        1.28       -0.63      1.19 o 
   0   8   2      430.96      481.69     16.41 o 
   1   8   2        8.38        6.35      1.71 o 
  -3   9   2      151.95      175.03     13.96 o 
  -2   9   2       10.23       12.99      2.75 o 
  -1   9   2      121.25      131.22      5.61 o 
   0   9   2       42.81       50.36      3.60 o 
   1   9   2      287.05      313.48     13.69 o 
   2   9   2        5.75        6.13      1.98 o 
  -2  -7   3      349.30      323.39     14.23 o 
  -1  -7   3       25.70       30.63      3.15 o 
   0  -7   3      155.10      148.27      7.57 o 
   1  -7   3        2.19        2.70      1.71 o 
   2  -7   3      408.12      378.79     16.21 o 
   3  -7   3       33.45       28.11      2.88 o 
  -3  -6   3      149.67      151.70      7.39 o 
  -2  -6   3       37.49       40.27      3.24 o 
  -1  -6   3      452.66      455.99     19.01 o 
   0  -6   3       27.55       30.63      2.79 o 
   1  -6   3      576.63      563.28     23.06 o 
   2  -6   3       60.95       63.33      3.96 o 
   3  -6   3      567.78      503.20     20.63 o 
   4  -6   3        0.82        1.62      1.53 o 
  -3  -5   3       58.15       56.30      3.51 o 
  -2  -5   3      338.09      340.15     14.32 o 
  -1  -5   3      312.92      310.24     13.15 o 
   0  -5   3     1037.07     1078.46     42.52 o 
   1  -5   3        0.19        1.26      1.08 o 
   2  -5   3      386.97      371.50     15.49 o 
   3  -5   3       15.93       14.32      1.80 o 
   4  -5   3      682.54      642.37     25.85 o 
   5  -5   3        4.96        2.96      1.35 o 
   6  -5   3      533.94      528.15     33.78 o 
  -6  -4   3       47.84       40.72      3.87 o 
  -5  -4   3      384.79      350.42     18.11 o 
  -4  -4   3       61.49       63.15      4.41 o 
  -3  -4   3      708.97      688.42     21.09 o 
  -2  -4   3       75.76       73.73      2.95 o 
  -1  -4   3      594.83      626.19     19.18 o 
   0  -4   3       74.24       91.03      3.42 o 
   1  -4   3      800.63      838.05     25.56 o 
   2  -4   3        3.66        3.73      0.79 o 
   3  -4   3     1373.59     1465.71     39.38 o 
   4  -4   3       76.94       79.86      2.92 o 
   5  -4   3      673.04      659.06     18.11 o 
   6  -4   3       23.28       26.21      2.70 o 
   7  -4   3      391.31      358.61     18.11 o 
   8  -4   3        6.03        2.61      1.80 o 
  -6  -3   3      393.67      365.37     19.01 o 
  -5  -3   3       99.82       95.22      6.04 o 
  -4  -3   3      427.48      405.55     20.27 o 
  -3  -3   3       45.66       48.29      2.16 o 
  -2  -3   3      553.86      592.24     18.06 o 
  -1  -3   3       13.26       16.59      1.14 o 
   0  -3   3     1996.89     2122.92     63.38 o 
   1  -3   3      571.04      626.03     18.97 o 
   2  -3   3     1651.00     1727.54     46.15 o 
   3  -3   3       27.71       31.16      1.49 o 
   4  -3   3     1666.09     1717.71     45.76 o 
   5  -3   3       30.58       31.89      2.61 o 
   6  -3   3      701.46      705.34     34.05 o 
   7  -3   3       38.22       40.27      3.42 o 
   8  -3   3      198.43      189.53     10.54 o 
   9  -3   3        1.80        0.63      1.89 o 
  -7  -2   3      162.54      149.18      9.19 o 
  -6  -2   3        5.77        2.25      1.44 o 
  -5  -2   3      503.13      462.75     23.15 o 
  -4  -2   3       63.37       67.20      4.41 o 
  -3  -2   3      760.68      782.23     23.80 o 
  -2  -2   3      368.72      380.15     11.75 o 
  -1  -2   3     1473.91     1532.07     45.78 o 
   0  -2   3      298.61      349.55     10.79 o 
   1  -2   3     2444.03     2675.83     79.79 o 
   2  -2   3      159.07      185.49      6.05 o 
   3  -2   3     1727.05     1731.08     51.85 o 
   4  -2   3        1.95        1.98      0.90 o 
   5  -2   3     1702.07     1684.26     79.45 o 
   6  -2   3        1.35       -1.08      1.08 o 
   7  -2   3      478.62      457.61     22.70 o 
   8  -2   3       10.32        6.13      1.98 o 
   9  -2   3      153.07      148.36      8.83 o 
  -7  -1   3        3.32        0.81      1.62 o 
  -6  -1   3      313.41      274.12     14.50 o 
  -5  -1   3       97.90      106.93      6.40 o 
  -4  -1   3     1329.39     1354.11     64.32 o 
  -3  -1   3      176.17      184.02      5.93 o 
  -2  -1   3     1713.09     1761.51     52.51 o 
  -1  -1   3      166.04      207.97      6.60 o 
   0  -1   3     1436.86     1470.64     43.96 o 
   1  -1   3      711.93      794.05     23.97 o 
   2  -1   3     3365.52     3581.19    167.55 o 
   3  -1   3       93.46       95.13      5.13 o 
   4  -1   3      779.41      715.43     34.14 o 
   5  -1   3        3.31        1.44      0.99 o 
   6  -1   3     1112.58     1121.88     53.42 o 
   7  -1   3       17.77       17.12      2.34 o 
   8  -1   3      589.32      584.45     28.83 o 
   9  -1   3       30.51       30.72      3.33 o 
  -7   0   3      406.66      385.01     20.09 o 
  -6   0   3       45.26       55.31      4.23 o 
  -5   0   3      528.87      551.21     27.11 o 
  -4   0   3      245.65      252.95     12.97 o 
  -3   0   3     1571.08     1704.15     45.12 o 
  -2   0   3      116.13      121.92      3.59 o 
  -1   0   3     3565.53     3961.85    117.65 o 
   0   0   3       13.23       11.33      2.43 o 
   1   0   3     2294.82     2303.21    107.83 o 
   2   0   3       20.53       25.04      1.89 o 
   3   0   3     2957.42     3036.92    142.15 o 
   4   0   3       60.78       63.96      3.78 o 
   5   0   3     1297.87     1306.18     61.80 o 
   6   0   3      196.61      201.15     10.45 o 
   7   0   3      710.05      694.35     33.69 o 
   8   0   3       19.81       24.14      2.79 o 
   9   0   3      154.98      144.40      8.56 o 
  -7   1   3       41.32       38.92      3.96 o 
  -6   1   3      448.24      422.12     21.44 o 
  -5   1   3       53.71       56.96      6.40 o 
  -4   1   3      949.20      948.08     56.89 o 
  -3   1   3      506.88      494.51     18.50 o 
  -2   1   3     1220.10     1116.71     40.82 o 
  -1   1   3       65.82       69.45      4.77 o 
   0   1   3     2111.19     1649.66     93.05 o 
   1   1   3        0.13       -0.37      0.37 o 
   2   1   3     6800.02     7194.54    335.91 o 
   3   1   3      232.77      258.53     12.70 o 
   4   1   3     3298.11     3299.24    154.49 o 
   5   1   3        1.59        1.08      0.99 o 
   6   1   3      714.65      737.50     35.49 o 
   7   1   3       34.23       37.20      3.24 o 
   8   1   3      203.65      205.48     11.17 o 
   9   1   3       48.20       48.10      4.05 o 
  -7   2   3      455.46      439.60     22.70 o 
  -6   2   3       47.39       53.04      3.53 o 
  -5   2   3      624.35      628.65     23.81 o 
  -4   2   3        1.68        2.09      0.88 o 
  -3   2   3     1058.88     1004.21     45.67 o 
  -2   2   3      640.25      597.50     51.84 o 
  -1   2   3     1232.66     1048.58     38.16 o 
   0   2   3     2141.06     1643.78     68.73 o 
   1   2   3     2912.43     2487.20    151.97 o 
   2   2   3      125.29      119.45      6.04 o 
   3   2   3     2797.97     2749.02    128.73 o 
   4   2   3        1.02        0.72      0.72 o 
   5   2   3     1417.51     1472.11     69.45 o 
   6   2   3       23.42       13.87      1.89 o 
   7   2   3      603.96      623.81     30.36 o 
   8   2   3       58.62       60.53      4.50 o 
   9   2   3      160.87      175.57     10.09 o 
  -8   3   3      176.65      199.08     10.99 o 
  -7   3   3       26.64       28.36      2.94 o 
  -6   3   3      443.96      459.46     18.27 o 
  -5   3   3        1.34        1.69      1.14 o 
  -4   3   3      975.17      973.64     36.05 o 
  -3   3   3      136.59      147.49     12.97 o 
  -2   3   3     3211.64     3055.66    110.14 o 
  -1   3   3      662.19      669.28     24.43 o 
   0   3   3     1399.36      910.06     69.72 o 
   1   3   3       85.89       71.89      3.92 o 
   2   3   3      684.68      648.21     23.49 o 
   3   3   3      178.37      185.21      9.19 o 
   4   3   3     1734.77     1760.82     82.69 o 
   5   3   3       20.59       22.52      2.07 o 
   6   3   3      780.66      802.90     38.46 o 
   7   3   3        1.39        1.71      1.53 o 
   8   3   3      356.21      390.41     19.82 o 
   9   3   3       17.94       15.94      2.79 o 
  -7   4   3      185.43      190.52      8.51 o 
  -6   4   3      112.02      117.29     10.45 o 
  -5   4   3      776.77      775.98     29.33 o 
  -4   4   3      102.09      109.19      5.06 o 
  -3   4   3     1060.33     1013.98     37.41 o 
  -2   4   3        9.80       11.37      1.03 o 
  -1   4   3     1888.21     1767.04    100.44 o 
   0   4   3        0.76        0.32      0.26 o 
   1   4   3     2254.57     1882.38     67.62 o 
   2   4   3       49.18       58.82      2.55 o 
   3   4   3     1108.50     1083.07     39.33 o 
   4   4   3      115.76      110.35      5.86 o 
   5   4   3      795.31      808.75     38.55 o 
   6   4   3       64.29       75.13      4.68 o 
   7   4   3      274.47      296.64     15.22 o 
   8   4   3       12.63       13.24      2.43 o 
  -7   5   3       31.65       26.30      6.04 o 
  -6   5   3      409.48      432.84     28.47 o 
  -5   5   3      106.22      102.87      9.19 o 
  -4   5   3      274.08      262.05     17.48 o 
  -3   5   3       35.32       39.91      4.59 o 
  -2   5   3      559.18      524.64     31.26 o 
  -1   5   3      149.46      137.82      9.37 o 
   0   5   3     1868.67     1714.16     97.38 o 
   1   5   3       32.97       28.20      2.88 o 
   2   5   3     1282.14     1136.65     64.86 o 
   3   5   3        2.49        1.35      1.35 o 
   4   5   3     1158.86     1159.26     66.39 o 
   5   5   3       64.35       71.25      5.68 o 
  -6   6   3        0.05       -1.89      3.24 o 
  -5   6   3      389.78      377.80     24.95 o 
  -4   6   3       45.15       46.57      5.86 o 
  -3   6   3      353.33      376.00     23.69 o 
  -2   6   3      171.05      179.53     12.34 o 
  -1   6   3      526.47      544.72     32.43 o 
   0   6   3      126.26      135.30      9.28 o 
   1   6   3      794.37      675.16     39.19 o 
   2   6   3       77.97       64.59      5.04 o 
   3   6   3      836.09      730.11     42.34 o 
   4   6   3        2.68        3.33      1.71 o 
   5   6   3      468.84      454.91     27.20 o 
   6   6   3        1.41        1.44      2.25 o 
   7   6   3      180.72      214.12     14.32 o 
  -6   7   3      171.74      181.42     14.95 o 
  -5   7   3       12.23       15.85      4.68 o 
  -4   7   3      535.18      563.82     35.22 o 
  -3   7   3       12.35       10.81      3.51 o 
  -2   7   3      396.09      433.65     26.93 o 
  -1   7   3       54.14       59.18      5.86 o 
   0   7   3      461.06      468.87     28.38 o 
   1   7   3      143.79      131.52      9.10 o 
   2   7   3      408.59      354.92     21.44 o 
   3   7   3        0.28        0.09      1.53 o 
   4   7   3      190.97      174.31     11.44 o 
   5   7   3       12.10        9.91      2.70 o 
  -5   8   3      137.21      144.40     12.61 o 
  -4   8   3       42.30       50.09      7.03 o 
  -3   8   3      345.50      357.71     23.60 o 
  -2   8   3        1.28        0.98      1.22 o 
  -1   8   3      368.22      405.40     13.87 o 
   0   8   3        9.28       10.81      2.97 o 
   1   8   3      225.12      230.61     15.13 o 
   2   8   3        9.36        9.82      2.52 o 
   3   8   3      281.62      252.77     16.03 o 
  -3   9   3       38.76       49.63      6.94 o 
  -2   9   3      128.24      151.61     12.34 o 
  -1   9   3        0.69       -0.43      1.36 o 
   0   9   3      178.93      204.91      7.88 o 
   1   9   3        7.06        6.04      2.97 o 
   0  -7   4       11.31       11.53      2.34 o 
   1  -7   4      270.68      268.44     12.25 o 
   2  -7   4        1.69        2.25      1.89 o 
   3  -7   4      278.78      256.91     11.80 o 
   4  -7   4       20.61       14.77      2.52 o 
  -2  -6   4      215.80      211.51      9.82 o 
  -1  -6   4       37.14       34.23      3.15 o 
   0  -6   4      353.35      358.98     15.49 o 
   1  -6   4        5.70        7.75      1.89 o 
   2  -6   4      502.48      490.49     20.45 o 
   3  -6   4       10.54       12.61      2.16 o 
   5  -6   4        6.61        4.95      1.89 o 
  -3  -5   4      183.48      185.75      8.56 o 
  -2  -5   4       17.38       17.30      2.16 o 
  -1  -5   4      583.75      596.52     24.32 o 
   0  -5   4      110.31      120.26      6.13 o 
   1  -5   4      773.09      762.45     30.63 o 
   2  -5   4       40.73       40.81      3.06 o 
   3  -5   4      444.32      410.86     17.21 o 
   4  -5   4        0.67       -0.27      1.35 o 
  -5  -4   4       35.12       33.60      3.42 o 
  -4  -4   4      321.50      319.43     16.58 o 
  -3  -4   4       86.27       83.58      3.44 o 
  -2  -4   4      691.78      691.87     21.31 o 
  -1  -4   4       30.09       32.78      2.34 o 
   0  -4   4     1304.74     1344.15     40.78 o 
   1  -4   4        3.40        4.27      0.86 o 
   2  -4   4      631.53      646.18     19.89 o 
   3  -4   4        8.90        9.13      1.15 o 
   4  -4   4      604.22      586.19     19.46 o 
   5  -4   4       65.54       62.70      4.32 o 
   6  -4   4      447.27      469.51     23.33 o 
   7  -4   4       35.77       36.84      3.51 o 
   8  -4   4      170.62      145.21      8.56 o 
  -5  -3   4      315.75      302.22     15.94 o 
  -4  -3   4      241.09      224.48     11.98 o 
  -3  -3   4      563.47      575.61     17.87 o 
  -2  -3   4       35.33       35.74      1.87 o 
  -1  -3   4      639.51      629.70     19.36 o 
   0  -3   4        4.77        3.22      0.76 o 
   1  -3   4     2317.56     2432.54     72.64 o 
   2  -3   4        0.09       -0.64      0.64 o 
   3  -3   4     1768.97     1882.59     90.98 o 
   4  -3   4        9.90       13.93      3.96 o 
   5  -3   4      597.40      614.99     29.91 o 
   6  -3   4      116.02      124.04      7.21 o 
   7  -3   4      359.60      322.67     16.48 o 
   8  -3   4       36.35       28.47      3.06 o 
  -6  -2   4      284.31      256.10     13.96 o 
  -5  -2   4       99.26       97.47      6.22 o 
  -4  -2   4      273.65      302.04     15.49 o 
  -3  -2   4       96.42       92.87      3.46 o 
  -2  -2   4      714.24      741.89     22.57 o 
  -1  -2   4      105.73      114.86      4.06 o 
   0  -2   4     1546.27     1658.83     49.41 o 
   1  -2   4      183.13      197.24      8.96 o 
   2  -2   4     3187.23     3393.32    101.03 o 
   3  -2   4      108.09      109.14      3.95 o 
   4  -2   4     2068.75     2216.46    104.31 o 
   5  -2   4        9.37        8.74      1.62 o 
   6  -2   4      713.45      651.65     31.53 o 
   7  -2   4       34.00       27.02      2.88 o 
   8  -2   4      180.67      170.07      9.64 o 
   9  -2   4       26.04       20.09      3.06 o 
  -6  -1   4        0.03        0.99      1.35 o 
  -5  -1   4      343.03      338.35     17.48 o 
  -4  -1   4       90.84       91.43      5.68 o 
  -3  -1   4     1116.28     1149.12     34.56 o 
  -2  -1   4      272.88      303.94      9.59 o 
  -1  -1   4     1896.84     2061.72     61.53 o 
   0  -1   4       67.85       67.83      2.63 o 
   1  -1   4     1353.56     1396.85     41.77 o 
   2  -1   4      489.92      594.54     28.47 o 
   3  -1   4     2569.12     2687.49    126.11 o 
   4  -1   4        0.08        0.45      0.81 o 
   5  -1   4     1173.38     1108.81     52.70 o 
   6  -1   4       14.33        9.55      1.80 o 
   7  -1   4      559.83      557.97     27.38 o 
   8  -1   4       64.58       65.76      4.86 o 
   9  -1   4      175.73      162.78      9.46 o 
  -7   0   4       70.00       66.48      5.31 o 
  -6   0   4      205.44      193.77     10.90 o 
  -5   0   4      104.84      108.10      6.67 o 
  -4   0   4     1094.31     1180.97     56.39 o 
  -3   0   4       75.76       95.49      5.59 o 
  -2   0   4     1950.01     2056.92     96.75 o 
  -1   0   4       84.14       85.87      3.63 o 
   0   0   4     2529.65     2709.83    127.02 o 
   1   0   4        0.19       -0.68      0.68 o 
   2   0   4     3663.06     4043.76    189.17 o 
   3   0   4      248.31      270.24     13.42 o 
   4   0   4      480.75      428.25     20.72 o 
   5   0   4       31.59       38.19      2.88 o 
   6   0   4     1074.01     1083.68     51.71 o 
   7   0   4       55.17       64.50      4.50 o 
   8   0   4      391.76      384.20     19.55 o 
   9   0   4       44.00       44.32      4.05 o 
  -7   1   4      327.25      331.68     17.84 o 
  -6   1   4      223.47      228.45     12.52 o 
  -5   1   4      158.14      183.05     10.09 o 
  -4   1   4      180.91      184.32      7.77 o 
  -3   1   4     1366.44     1534.72     72.61 o 
  -2   1   4       75.96       72.88      4.23 o 
  -1   1   4     3062.13     3262.84    127.65 o 
   0   1   4       15.99       13.31      1.01 o 
   1   1   4     3241.95     3236.91    192.64 o 
   2   1   4      867.00     1090.71     51.53 o 
   3   1   4     4272.56     4491.92    210.07 o 
   4   1   4      306.79      320.96     15.76 o 
   5   1   4     1273.65     1285.01     60.81 o 
   6   1   4      121.55      121.34      6.85 o 
   7   1   4      274.40      280.33     14.41 o 
   8   1   4       45.12       46.21      3.87 o 
   9   1   4      178.86      186.38     10.54 o 
  -7   2   4       34.50       36.30      4.05 o 
  -6   2   4      467.29      458.82     18.25 o 
  -5   2   4      102.83      104.94      5.16 o 
  -4   2   4      330.94      317.07     12.58 o 
  -3   2   4      406.63      442.49     31.35 o 
  -2   2   4      867.97      845.30     30.85 o 
  -1   2   4       74.33       69.09      4.95 o 
   0   2   4     3142.34     2218.04    163.50 o 
   1   2   4        2.66        3.02      0.56 o 
   2   2   4     3453.59     3732.19    147.55 o 
   3   2   4      109.77      108.91      5.77 o 
   4   2   4     3767.91     3603.89    168.72 o 
   5   2   4       47.03       40.90      2.97 o 
   6   2   4      440.35      433.38     21.35 o 
   7   2   4       95.47       94.14      5.86 o 
   8   2   4      162.71      176.02      9.82 o 
   9   2   4       32.92       31.53      3.51 o 
  -7   3   4      174.67      180.10      8.64 o 
  -6   3   4       71.77       66.72      4.11 o 
  -5   3   4      701.58      725.97     27.57 o 
  -4   3   4        1.60        0.47      0.94 o 
  -3   3   4      568.41      610.24     22.81 o 
  -2   3   4      535.13      542.36     20.23 o 
  -1   3   4     1449.47     1335.15     48.32 o 
   0   3   4      386.88      280.28     26.89 o 
   1   3   4     3873.54     2821.99    415.05 o 
   2   3   4       71.01       75.80      3.27 o 
   3   3   4      751.06      631.74     30.00 o 
   4   3   4        0.44       -0.36      0.81 o 
   5   3   4     1564.99     1544.99     72.88 o 
   6   3   4        5.37        7.84      1.62 o 
   7   3   4      366.49      380.77     19.10 o 
   8   3   4       19.03       21.53      2.79 o 
   9   3   4      119.56      136.83      8.29 o 
  -7   4   4       24.53       20.23      3.29 o 
  -6   4   4      161.64      174.19      8.16 o 
  -5   4   4      118.80      113.68      5.62 o 
  -4   4   4      853.66      813.43     30.49 o 
  -3   4   4       15.80       20.58      2.75 o 
  -2   4   4     1895.04     1774.97    101.25 o 
  -1   4   4      129.87      142.25      6.58 o 
   0   4   4     1537.25     1202.73     43.78 o 
   1   4   4       17.68       12.27      1.71 o 
   2   4   4     1209.95     1101.02     39.89 o 
   3   4   4        3.70        2.96      1.08 o 
   4   4   4     1215.11     1222.01     44.61 o 
   5   4   4      175.55      174.94      9.10 o 
   6   4   4      387.19      396.72     19.55 o 
   7   4   4        3.57        2.79      1.53 o 
   8   4   4      270.90      289.70     15.13 o 
  -6   5   4       63.50       62.52      7.84 o 
  -5   5   4      409.38      419.24     27.11 o 
  -4   5   4      311.01      317.27     20.72 o 
  -3   5   4      359.82      368.70     23.06 o 
  -2   5   4        4.52        1.35      1.71 o 
  -1   5   4     1547.80     1500.49     85.76 o 
   0   5   4        0.09       -0.45      1.08 o 
   1   5   4     1279.72     1064.22     60.81 o 
   2   5   4       51.72       48.10      3.96 o 
   3   5   4     1407.25     1306.18     74.59 o 
   4   5   4        3.47        1.17      1.71 o 
   5   5   4      479.82      506.62     30.00 o 
  -6   6   4      182.05      183.59     14.86 o 
  -5   6   4       15.88       10.54      4.05 o 
  -4   6   4      263.67      292.68     19.64 o 
  -3   6   4      130.43      137.10     10.36 o 
  -2   6   4      271.28      257.18     16.67 o 
  -1   6   4       28.77       25.31      3.51 o 
   0   6   4     1153.03     1086.47     62.52 o 
   1   6   4       21.52       20.27      2.61 o 
   2   6   4     1083.08      939.64     54.05 o 
   3   6   4        1.65        0.36      1.53 o 
   4   6   4      510.01      489.23     29.01 o 
   5   6   4       18.47       20.00      3.24 o 
   6   6   4      381.20      436.72     26.48 o 
   7   6   4        9.07        9.19      3.06 o 
  -5   7   4      130.27      141.79     12.07 o 
  -4   7   4       39.35       38.92      5.95 o 
  -3   7   4      518.54      541.03     33.51 o 
  -2   7   4       23.97       28.38      4.32 o 
  -1   7   4      273.02      279.25     18.02 o 
   0   7   4       88.97       95.22      7.48 o 
   1   7   4      693.89      616.61     36.30 o 
   2   7   4        1.55        0.09      1.71 o 
   3   7   4      554.40      494.01     29.28 o 
   4   7   4       18.82       20.63      2.97 o 
   5   7   4      144.08      146.83     10.27 o 
   6   7   4        0.09        0.36      2.34 o 
  -4   8   4      134.55      127.56     11.26 o 
  -3   8   4       26.64       28.83      5.31 o 
  -2   8   4      455.91      522.65     32.43 o 
  -1   8   4        8.44        5.68      3.06 o 
   0   8   4      268.25      281.14     18.29 o 
   1   8   4        9.59        4.41      2.43 o 
   2   8   4      361.99      320.51     19.82 o 
   3   8   4        2.65        0.99      1.98 o 
   4   8   4      182.43      165.12     11.26 o 
   5   8   4        2.29        1.80      2.25 o 
  -3   9   4      145.15      157.82     13.06 o 
  -2   9   4       42.54       59.90      7.30 o 
  -1   9   4      159.95      182.51     13.60 o 
   0   9   4        4.24        2.34      2.88 o 
   1   9   4      232.44      252.86     16.94 o 
   2   9   4        7.34        6.67      2.79 o 
   3   9   4      180.58      164.58     11.53 o 
  -1  -6   5      240.74      228.54     10.72 o 
   0  -6   5       21.47       15.85      2.52 o 
   1  -6   5      407.81      370.33     16.12 o 
   2  -6   5        9.52        6.85      2.16 o 
   3  -6   5      400.82      368.16     16.03 o 
   4  -6   5       16.08       13.51      2.43 o 
   5  -6   5      278.67      250.52     11.62 o 
  -2  -5   5      226.43      205.21      9.46 o 
  -1  -5   5        3.85        4.32      1.62 o 
   0  -5   5      393.94      391.40     16.67 o 
   1  -5   5      142.64      131.70      6.76 o 
   2  -5   5      491.04      486.71     20.36 o 
   3  -5   5        5.73        2.88      1.80 o 
   4  -5   5      656.49      572.20     23.60 o 
  -4  -4   5       12.61       11.62      2.25 o 
  -3  -4   5      343.16      335.28     17.30 o 
  -2  -4   5       11.26       11.34      1.85 o 
  -1  -4   5      799.86      779.33     24.01 o 
   0  -4   5       35.69       33.04      2.01 o 
   1  -4   5      903.49      923.94     28.31 o 
   2  -4   5      141.40      141.51      6.98 o 
   3  -4   5      237.86      239.87      8.14 o 
   4  -4   5        6.02        6.50      1.35 o 
   5  -4   5      375.75      374.92     19.01 o 
   6  -4   5       25.46       28.11      3.15 o 
   7  -4   5      347.45      310.15     16.21 o 
   8  -4   5       13.41       10.18      2.61 o 
  -5  -3   5       64.00       57.20      4.68 o 
  -4  -3   5      396.82      387.44     19.82 o 
  -3  -3   5       63.86       61.17      4.41 o 
  -2  -3   5     1142.41     1080.64     32.91 o 
  -1  -3   5        1.22        1.19      0.79 o 
   0  -3   5      880.86      905.87     27.75 o 
   1  -3   5        7.95        6.88      1.05 o 
   2  -3   5     1389.18     1428.64     43.15 o 
   3  -3   5       28.80       30.13      1.88 o 
   4  -3   5      335.67      379.96     19.01 o 
   5  -3   5      248.26      270.51     13.96 o 
   6  -3   5      366.14      360.78     18.38 o 
   7  -3   5       23.23       22.07      2.97 o 
   8  -3   5      216.29      196.83     11.08 o 
  -5  -2   5      185.38      196.56     11.17 o 
  -4  -2   5      278.22      248.72     13.24 o 
  -3  -2   5      525.30      521.66     25.76 o 
  -2  -2   5        1.84        1.47      0.69 o 
  -1  -2   5      940.48      969.62     29.49 o 
   0  -2   5        0.16        0.92      0.73 o 
   1  -2   5     1619.92     1679.22     50.14 o 
   2  -2   5        7.75        7.50      1.08 o 
   3  -2   5     2540.83     2847.93    133.77 o 
   4  -2   5       11.14       11.35      1.80 o 
   5  -2   5      442.02      453.56     22.43 o 
   6  -2   5       98.59      104.49      6.40 o 
   7  -2   5      306.37      311.77     16.12 o 
   8  -2   5       76.80       73.06      5.13 o 
   9  -2   5      113.47       98.46      6.58 o 
  -6  -1   5      293.62      292.04     15.76 o 
  -5  -1   5        6.44        9.01      2.07 o 
  -4  -1   5      289.10      292.22     15.13 o 
  -3  -1   5       83.54       81.34      5.13 o 
  -2  -1   5      896.21      952.83     28.93 o 
  -1  -1   5      206.16      210.68      6.92 o 
   0  -1   5     1738.06     1823.07     54.43 o 
   1  -1   5        6.13        6.76      1.17 o 
   2  -1   5     1917.82     2047.55     96.30 o 
   3  -1   5      146.75      166.02      8.74 o 
   4  -1   5     1569.98     1659.84     78.46 o 
   5  -1   5        3.08        1.80      1.26 o 
   6  -1   5      716.79      709.21     34.32 o 
   7  -1   5       55.29       52.07      3.96 o 
   8  -1   5      113.78      117.83      7.21 o 
   9  -1   5       19.35       16.67      2.88 o 
  -6   0   5       49.33       53.42      4.50 o 
  -5   0   5      299.80      321.86     16.85 o 
  -4   0   5        0.81       -0.36      1.08 o 
  -3   0   5     1657.18     1738.39     82.33 o 
  -2   0   5      150.04      167.37      8.92 o 
  -1   0   5     1346.03     1378.34     65.22 o 
   0   0   5       87.81       90.26      5.04 o 
   1   0   5     2469.32     2332.01    164.80 o 
   2   0   5       48.07       55.40      3.42 o 
   3   0   5     1057.05     1083.59     51.44 o 
   4   0   5      288.55      330.96     16.48 o 
   5   0   5      806.59      782.27     37.56 o 
   6   0   5        1.86        0.63      1.17 o 
   7   0   5      356.91      322.40     16.48 o 
   8   0   5       68.16       69.81      5.04 o 
   9   0   5      272.71      271.33     14.59 o 
  -6   1   5      230.54      251.33     13.78 o 
  -5   1   5      218.65      236.91     12.79 o 
  -4   1   5      606.16      623.63     30.54 o 
  -3   1   5        1.64        2.97      1.17 o 
  -2   1   5     2043.43     2248.35    105.85 o 
  -1   1   5       36.47       36.94      1.99 o 
   0   1   5     3171.75     3169.75    202.37 o 
   1   1   5        3.11        3.19      0.60 o 
   2   1   5     1292.55     1467.60     52.96 o 
   3   1   5       26.48       29.28      2.34 o 
   4   1   5     1364.36     1423.11     67.29 o 
   5   1   5      175.24      177.73      9.28 o 
   6   1   5      426.12      423.02     20.90 o 
   7   1   5      123.27      126.29      7.39 o 
   8   1   5      394.80      392.67     20.00 o 
   9   1   5       11.25       10.36      2.52 o 
  -7   2   5      157.03      155.66      9.73 o 
  -6   2   5      133.97      135.03      8.29 o 
  -5   2   5      415.52      454.37     22.97 o 
  -4   2   5       88.17       97.10      5.54 o 
  -3   2   5      532.68      526.87     19.93 o 
  -2   2   5      163.49      178.71      7.21 o 
  -1   2   5     2554.80     2582.14    118.91 o 
   0   2   5      179.64      153.41      9.37 o 
   1   2   5     2061.67     1653.22     59.82 o 
   2   2   5      100.27       98.04      8.65 o 
   3   2   5     2053.77     2438.51    114.49 o 
   4   2   5       39.68       39.37      2.79 o 
   5   2   5     1367.11     1415.72     66.93 o 
   6   2   5      201.57      200.52     10.54 o 
   7   2   5      171.93      165.39      9.10 o 
   8   2   5        4.51        3.87      1.89 o 
   9   2   5      145.16      132.42      8.20 o 
  -7   3   5       39.95       36.03      4.14 o 
  -6   3   5      242.91      244.98     10.67 o 
  -5   3   5       63.78       73.44      4.23 o 
  -4   3   5      686.75      713.86     27.01 o 
  -3   3   5       35.20       44.81      2.70 o 
  -2   3   5      517.28      524.95     19.52 o 
  -1   3   5       21.60       23.63      1.60 o 
   0   3   5     2804.12     2450.46    130.17 o 
   1   3   5      265.09      215.74      8.29 o 
   2   3   5     2078.30     1749.37    224.71 o 
   3   3   5        3.48        3.96      0.83 o 
   4   3   5     1108.84     1098.18     51.98 o 
   5   3   5      101.96       91.16      5.22 o 
   6   3   5      398.05      393.48     19.46 o 
   7   3   5        7.63        6.49      1.89 o 
   8   3   5      180.44      191.15     10.54 o 
   9   3   5       37.60       32.79      3.60 o 
  -6   4   5       23.68       22.15      3.15 o 
  -5   4   5      361.50      381.83     15.58 o 
  -4   4   5       49.66       58.84      4.32 o 
  -3   4   5      688.04      697.32     26.10 o 
  -2   4   5        1.64        2.21      0.80 o 
  -1   4   5     2247.66     2144.96     77.05 o 
   0   4   5      243.76      231.63     18.38 o 
   1   4   5     1350.72     1068.77     39.01 o 
   2   4   5        0.36       -0.32      0.54 o 
   3   4   5     1188.90     1183.88     42.98 o 
   4   4   5       20.94       19.16      3.69 o 
   5   4   5      327.92      301.14     14.95 o 
   6   4   5       93.37       89.09      5.31 o 
   7   4   5      361.17      360.87     18.20 o 
   8   4   5       24.90       31.26      3.24 o 
  -6   5   5      132.22      159.98     13.51 o 
  -5   5   5       58.57       60.81      7.21 o 
  -4   5   5      517.00      524.27     32.52 o 
  -3   5   5      151.47      151.70     10.99 o 
  -2   5   5     1080.92     1006.84     58.55 o 
  -1   5   5        8.90        6.22      2.07 o 
   0   5   5      863.95      755.06     43.69 o 
   1   5   5       10.10        7.57      1.71 o 
   2   5   5     1443.72     1302.04     74.23 o 
   3   5   5        7.01        4.68      1.80 o 
   4   5   5      436.99      432.39     25.76 o 
   5   5   5       49.40       51.71      4.77 o 
   6   5   5      413.47      465.90     28.02 o 
  -6   6   5       40.41       42.79      7.21 o 
  -5   6   5      203.52      237.91     17.39 o 
  -4   6   5       81.39       77.11      7.75 o 
  -3   6   5      495.86      513.01     31.62 o 
  -2   6   5        0.03        1.17      2.07 o 
  -1   6   5      411.61      396.90     24.23 o 
   0   6   5       28.52       29.37      3.42 o 
   1   6   5     1067.62      894.51     51.62 o 
   2   6   5        8.59        8.47      2.07 o 
   3   6   5      577.16      506.17     29.91 o 
   4   6   5       44.82       44.50      4.41 o 
   5   6   5      392.63      391.22     23.78 o 
   6   6   5       11.24       14.41      3.15 o 
   7   6   5      172.07      190.88     13.06 o 
  -5   7   5        8.73        8.11      4.14 o 
  -4   7   5      181.66      189.80     14.41 o 
  -3   7   5        5.33        5.68      3.06 o 
  -2   7   5      539.66      544.27     33.24 o 
  -1   7   5       23.37       24.32      3.78 o 
   0   7   5      497.26      468.60     28.38 o 
   1   7   5        1.16        0.00      1.62 o 
   2   7   5      534.54      460.41     27.47 o 
   3   7   5      109.51      102.06      7.48 o 
   4   7   5      271.96      243.58     15.49 o 
   5   7   5        3.20        4.59      2.43 o 
   6   7   5      122.86      134.85      9.91 o 
  -4   8   5        5.07        4.14      3.51 o 
  -3   8   5      321.47      353.39     23.51 o 
  -2   8   5       30.82       30.54      4.95 o 
  -1   8   5      344.98      358.79     22.97 o 
   0   8   5        2.02        1.26      2.34 o 
   1   8   5      486.86      478.51     29.10 o 
   2   8   5       20.37       14.50      2.88 o 
   3   8   5      209.80      197.19     13.06 o 
   4   8   5        8.38        1.44      2.16 o 
   5   8   5       88.86       89.00      7.21 o 
  -2   9   5      178.82      208.00     15.49 o 
  -1   9   5       12.57        8.47      3.78 o 
   0   9   5      272.85      297.36     19.73 o 
   1   9   5        0.76       -2.16      2.34 o 
   2   9   5      146.91      150.53     10.90 o 
   3   9   5        0.09       -1.44      2.07 o 
   3  -6   6        0.76       -0.72      1.98 o 
  -1  -5   6      224.86      207.10      9.82 o 
   0  -5   6       24.40       18.65      2.52 o 
   1  -5   6      286.87      272.59     12.43 o 
   2  -5   6       13.46        7.66      2.16 o 
   3  -5   6      523.26      482.48     20.45 o 
   4  -5   6       11.34       11.35      2.34 o 
  -3  -4   6       24.79       22.88      2.97 o 
  -2  -4   6      326.65      296.77      9.97 o 
  -1  -4   6       11.14       10.83      1.37 o 
   0  -4   6      273.60      271.06      9.21 o 
   1  -4   6      181.49      180.62      6.54 o 
   2  -4   6      657.49      637.06     20.09 o 
   3  -4   6       62.36       59.64      3.02 o 
   4  -4   6      303.83      316.46     16.39 o 
   5  -4   6        0.43        0.09      1.71 o 
   6  -4   6      295.07      291.32     15.49 o 
   7  -4   6        5.72        4.05      2.25 o 
  -4  -3   6        8.05        9.10      2.07 o 
  -3  -3   6      543.91      549.59     27.38 o 
  -2  -3   6       15.41       14.06      1.42 o 
  -1  -3   6      820.57      793.68     31.08 o 
   0  -3   6       72.69       71.33      3.17 o 
   1  -3   6      635.75      633.30     19.80 o 
   2  -3   6       41.34       38.88      3.69 o 
   3  -3   6      323.03      347.62     17.66 o 
   4  -3   6       97.96       91.70      5.77 o 
   5  -3   6      346.82      367.62     18.74 o 
   6  -3   6        6.01        5.04      1.98 o 
   7  -3   6      334.11      326.64     17.12 o 
   8  -3   6       32.74       26.66      3.51 o 
  -4  -2   6      363.75      354.38     18.38 o 
  -3  -2   6       66.30       63.06      4.50 o 
  -2  -2   6      936.22      892.87     27.41 o 
  -1  -2   6       30.84       34.32      3.92 o 
   0  -2   6      656.12      650.23     20.16 o 
   1  -2   6       24.00       25.84      1.75 o 
   2  -2   6      984.88      989.28     47.29 o 
   3  -2   6      257.48      276.01     14.14 o 
   4  -2   6      595.61      646.70     31.53 o 
   5  -2   6       44.08       53.24      4.05 o 
   6  -2   6      388.63      420.59     21.17 o 
   7  -2   6       39.05       42.70      3.87 o 
   8  -2   6      263.11      257.81     14.05 o 
  -5  -1   6      268.32      292.86     15.76 o 
  -4  -1   6       27.31       23.78      2.79 o 
  -3  -1   6      500.42      500.40     24.86 o 
  -2  -1   6       25.32       26.03      2.52 o 
  -1  -1   6      693.85      690.39     33.33 o 
   0  -1   6       54.66       56.93      3.78 o 
   1  -1   6     1420.00     1463.19     69.27 o 
   2  -1   6       96.50      104.95      6.04 o 
   3  -1   6      998.11     1112.15     52.97 o 
   4  -1   6       76.08       82.51      5.13 o 
   5  -1   6      741.22      792.00     38.28 o 
   6  -1   6       63.82       67.20      4.77 o 
   7  -1   6      261.37      272.95     14.41 o 
   8  -1   6        4.95        5.95      2.07 o 
   9  -1   6      229.13      213.04     11.98 o 
  -5   0   6        4.59        5.22      1.98 o 
  -4   0   6      357.38      368.88     18.92 o 
  -3   0   6       11.41       12.97      1.98 o 
  -2   0   6     1001.87     1041.34     49.82 o 
  -1   0   6      139.21      162.60      8.74 o 
   0   0   6     1868.86     1930.45     90.98 o 
   1   0   6       87.16       94.59      5.40 o 
   2   0   6      490.08      521.66     25.40 o 
   3   0   6      172.43      219.08     11.35 o 
   4   0   6     1550.45     1691.01     79.99 o 
   5   0   6       70.49       75.76      4.95 o 
   6   0   6      265.06      287.27     14.86 o 
   7   0   6       14.59       17.39      2.52 o 
   8   0   6      256.30      229.08     12.34 o 
   9   0   6        6.87        9.73      2.52 o 
  -6   1   6       42.77       43.15      4.14 o 
  -5   1   6      503.59      568.87     28.56 o 
  -4   1   6       12.57       16.76      2.34 o 
  -3   1   6      764.38      838.57     40.54 o 
  -2   1   6       99.02      112.51      6.49 o 
  -1   1   6     1617.17     1584.35     74.86 o 
   0   1   6        6.14        7.12      1.26 o 
   1   1   6     1640.61     1484.68    174.04 o 
   2   1   6      178.19      214.81     11.13 o 
   3   1   6      928.33     1084.85     51.62 o 
   4   1   6       33.97       42.16      3.15 o 
   5   1   6      568.70      611.29     29.73 o 
   6   1   6       57.25       53.96      3.87 o 
   7   1   6      417.50      394.74     19.82 o 
   8   1   6       25.98       26.84      3.15 o 
   9   1   6      174.16      178.18     10.27 o 
  -6   2   6      237.77      225.65     12.70 o 
  -5   2   6       99.41      106.93      6.94 o 
  -4   2   6      636.38      700.20     34.23 o 
  -3   2   6       13.20       19.28      2.34 o 
  -2   2   6     1005.81      990.81     47.29 o 
  -1   2   6       37.96       37.81      2.19 o 
   0   2   6     1408.95     1289.33     46.74 o 
   1   2   6      242.15      192.68     11.53 o 
   2   2   6     1179.16     1194.64     43.19 o 
   3   2   6       45.15       50.89      2.97 o 
   4   2   6      782.35      879.38     42.07 o 
   5   2   6      353.06      405.82     20.09 o 
   6   2   6      772.41      674.98     32.61 o 
   7   2   6        6.50        2.70      1.53 o 
   8   2   6      260.31      252.05     13.42 o 
   9   2   6       15.60       11.62      2.70 o 
  -6   3   6        8.23        8.38      2.34 o 
  -5   3   6      423.04      438.25     22.34 o 
  -4   3   6      120.91      138.18     11.26 o 
  -3   3   6      628.42      675.96     25.49 o 
  -2   3   6        9.05        6.75      1.31 o 
  -1   3   6     1327.12     1165.81     96.79 o 
   0   3   6      104.77       87.92      6.04 o 
   1   3   6      605.65      534.07     43.87 o 
   2   3   6      202.45      174.26      8.42 o 
   3   3   6     1346.28     1410.89     51.43 o 
   4   3   6      183.66      207.19     10.72 o 
   5   3   6      571.06      611.29     29.55 o 
   6   3   6       26.33       30.00      2.61 o 
   7   3   6      358.07      351.05     17.75 o 
   8   3   6        2.73        2.07      1.80 o 
   9   3   6      137.72      148.45      8.92 o 
  -6   4   6      189.21      182.96     10.72 o 
  -5   4   6        9.72       12.80      2.48 o 
  -4   4   6      511.55      551.27     21.30 o 
  -3   4   6        9.25       10.11      1.48 o 
  -2   4   6      821.61      868.40     33.83 o 
  -1   4   6        0.66       -0.20      0.70 o 
   0   4   6     1428.18     1124.83     75.35 o 
   1   4   6       95.97       78.79      3.48 o 
   2   4   6     1542.31     1248.99     78.82 o 
   3   4   6      242.57      255.70      9.97 o 
   4   4   6      133.16      142.24      8.74 o 
   5   4   6       16.64       18.54      1.70 o 
   6   4   6      479.28      447.71     21.98 o 
   7   4   6       45.94       47.29      3.69 o 
   8   4   6      133.36      129.45      7.75 o 
  -6   5   6       23.29       18.11      5.31 o 
  -5   5   6      111.78      125.12     10.99 o 
  -4   5   6       22.47       21.35      4.50 o 
  -3   5   6      972.97      962.79     56.66 o 
  -2   5   6       28.58       27.56      3.78 o 
  -1   5   6      666.87      634.80     37.38 o 
   0   5   6       47.53       42.43      4.05 o 
   1   5   6     1399.59     1125.39     64.41 o 
   2   5   6        8.09        5.40      1.71 o 
   3   5   6      479.30      441.94     26.30 o 
   4   5   6       81.41       92.96      6.94 o 
   5   5   6      318.88      338.80     20.81 o 
   6   5   6       41.58       41.80      4.50 o 
  -5   6   6       43.51       42.61      6.58 o 
  -4   6   6      304.44      329.25     21.98 o 
  -3   6   6       51.19       52.07      5.86 o 
  -2   6   6      565.91      564.63     34.14 o 
  -1   6   6       13.98       16.76      3.06 o 
   0   6   6      356.63      320.51     19.82 o 
   1   6   6       11.74        7.03      1.98 o 
   2   6   6      540.89      474.46     28.11 o 
   3   6   6       55.24       46.39      4.32 o 
   4   6   6      621.45      624.72     36.84 o 
   5   6   6        0.11       -1.89      1.89 o 
   6   6   6      161.97      177.82     12.16 o 
   7   6   6       53.01       63.24      6.13 o 
  -4   7   6        1.93        2.70      3.24 o 
  -3   7   6      245.18      254.84     17.57 o 
  -2   7   6       45.95       47.02      5.49 o 
  -1   7   6      388.89      376.63     23.60 o 
   0   7   6        0.07       -0.18      1.89 o 
   1   7   6      337.27      313.30     19.46 o 
   2   7   6      158.24      146.11     10.00 o 
   3   7   6      236.27      207.82     13.51 o 
   4   7   6       16.77       13.69      2.88 o 
   5   7   6      294.00      285.56     18.11 o 
   6   7   6        8.55        7.84      2.88 o 
  -3   8   6        0.33        0.63      3.15 o 
  -2   8   6      318.41      331.05     21.89 o 
  -1   8   6       12.78       14.77      3.69 o 
   0   8   6      374.19      378.52     23.87 o 
   1   8   6        6.40        4.59      2.52 o 
   2   8   6      201.46      179.53     12.16 o 
   3   8   6       48.97       43.78      4.59 o 
   4   8   6      139.92      125.30      9.19 o 
   5   8   6       42.32       41.62      4.68 o 
  -2   9   6        0.43       -1.62      3.15 o 
  -1   9   6      340.08      386.09     25.13 o 
   0   9   6        9.82       13.60      3.78 o 
   1   9   6      144.69      156.56     11.62 o 
   2   9   6        0.34        1.17      2.43 o 
   3   9   6      177.58      155.39     11.08 o 
   1  -5   7       15.42        9.55      2.52 o 
   2  -5   7      359.06      316.82     14.41 o 
   3  -5   7        8.63        5.49      2.16 o 
  -1  -4   7      204.90      173.20      6.44 o 
   0  -4   7       38.30       32.19      2.26 o 
   1  -4   7      217.51      201.18      7.34 o 
   2  -4   7       44.73       44.20      6.44 o 
   3  -4   7      523.58      489.14     24.41 o 
   4  -4   7       37.96       32.79      3.60 o 
   5  -4   7      291.41      295.02     15.67 o 
   6  -4   7        3.70        1.98      2.07 o 
  -2  -3   7      268.36      249.17     13.33 o 
  -1  -3   7       57.87       54.02      4.10 o 
   0  -3   7      516.22      500.96     16.05 o 
   1  -3   7       43.91       48.18      2.67 o 
   2  -3   7      454.29      442.30     22.16 o 
   3  -3   7      139.54      135.84      7.93 o 
   4  -3   7      432.03      441.58     22.34 o 
   5  -3   7       11.24       11.17      2.43 o 
   6  -3   7      247.56      251.42     13.78 o 
   7  -3   7       29.12       20.27      3.24 o 
  -3  -2   7      378.52      376.45     19.46 o 
  -2  -2   7      173.31      175.03      9.82 o 
  -1  -2   7      511.98      498.78     24.77 o 
   0  -2   7       73.20       68.10      4.68 o 
   1  -2   7      594.37      572.38     28.02 o 
   2  -2   7        4.65        3.51      1.62 o 
   3  -2   7      424.78      441.22     22.07 o 
   4  -2   7       32.38       36.48      3.42 o 
   5  -2   7      649.55      683.72     33.60 o 
   6  -2   7        4.30        4.86      2.16 o 
   7  -2   7      326.08      328.62     17.30 o 
   8  -2   7        7.31        5.13      2.52 o 
  -4  -1   7      347.21      342.40     17.93 o 
  -3  -1   7       46.45       47.38      3.87 o 
  -2  -1   7      514.97      519.68     25.76 o 
  -1  -1   7       54.12       53.87      3.87 o 
   0  -1   7      424.26      401.85     20.09 o 
   1  -1   7      118.91      117.38      6.76 o 
   2  -1   7      449.04      453.29     22.34 o 
   3  -1   7       27.55       35.67      3.24 o 
   4  -1   7     1161.31     1268.53     60.53 o 
   5  -1   7       62.36       70.89      5.04 o 
   6  -1   7      401.97      398.79     20.27 o 
   7  -1   7        1.22        1.53      1.98 o 
   8  -1   7      405.77      399.33     20.72 o 
  -4   0   7       15.59       17.93      2.61 o 
  -3   0   7      198.46      191.06     10.54 o 
  -2   0   7        9.43       11.62      1.89 o 
  -1   0   7     1002.80     1035.58     49.54 o 
   0   0   7       99.00      102.33      6.04 o 
   1   0   7      667.59      678.67     32.79 o 
   2   0   7      302.71      321.32     16.21 o 
   3   0   7      639.27      721.46     34.95 o 
   4   0   7       45.89       54.05      4.14 o 
   5   0   7      667.85      715.52     34.77 o 
   6   0   7       46.13       53.87      4.14 o 
   7   0   7      385.45      384.47     19.73 o 
   8   0   7        1.97       -0.09      1.98 o 
  -5   1   7       10.77       12.07      2.52 o 
  -4   1   7      370.49      394.29     20.18 o 
  -3   1   7       41.96       44.95      3.69 o 
  -2   1   7      639.38      683.18     33.24 o 
  -1   1   7       84.12       89.63      5.40 o 
   0   1   7     1209.41     1219.79     57.92 o 
   1   1   7       64.05       63.06      4.14 o 
   2   1   7     1215.31     1236.01     58.73 o 
   3   1   7       41.44       45.38      2.70 o 
   4   1   7      467.02      528.24     25.94 o 
   5   1   7      106.55      124.22      7.21 o 
   6   1   7      537.76      616.79     30.27 o 
   7   1   7        0.34       -0.81      1.71 o 
   8   1   7      158.77      148.36      8.83 o 
  -5   2   7      261.51      289.25     15.67 o 
  -4   2   7      171.46      197.91     10.99 o 
  -3   2   7      577.95      627.69     30.81 o 
  -2   2   7       12.04       11.53      1.89 o 
  -1   2   7      599.31      515.18     25.13 o 
   0   2   7      303.28      318.71     15.94 o 
   1   2   7     1143.70      876.83     32.17 o 
   2   2   7        0.36       -0.41      0.70 o 
   3   2   7     1173.63     1328.65     48.10 o 
   4   2   7        1.21        0.36      1.26 o 
   5   2   7      537.31      590.75     28.83 o 
   6   2   7       17.29       17.12      2.43 o 
   7   2   7      495.95      518.87     25.76 o 
   8   2   7       35.36       35.31      3.60 o 
   9   2   7      123.10      116.48      7.48 o 
  -5   3   7       20.79       18.74      2.88 o 
  -4   3   7      387.70      434.73     22.07 o 
  -3   3   7       72.72       82.15      5.31 o 
  -2   3   7      587.53      568.32     27.75 o 
  -1   3   7       89.66       93.37      4.29 o 
   0   3   7      443.15      383.21     22.70 o 
   1   3   7      164.06      164.07     21.71 o 
   2   3   7      594.01      526.19     19.55 o 
   3   3   7       67.88       67.77      3.38 o 
   4   3   7      844.44      926.15     34.15 o 
   5   3   7        0.04        1.71      1.53 o 
   6   3   7      834.72      917.93     44.14 o 
   7   3   7       27.89       28.56      2.97 o 
   8   3   7      213.82      207.37     11.35 o 
  -5   4   7      244.91      277.63     14.95 o 
  -4   4   7        2.88        0.09      1.53 o 
  -3   4   7      774.65      889.60     33.13 o 
  -2   4   7       33.55       45.07      2.75 o 
  -1   4   7      270.73      267.63     10.47 o 
   0   4   7       14.62       14.03      1.38 o 
   1   4   7      893.73      617.08     55.40 o 
   2   4   7      359.61      350.68     13.35 o 
   3   4   7      433.68      464.43     20.49 o 
   4   4   7      121.88      125.07      7.61 o 
   5   4   7      536.55      541.79     28.92 o 
   6   4   7        0.34       -1.35      1.35 o 
   7   4   7      295.12      268.80     13.96 o 
   8   4   7        1.58        1.53      1.71 o 
  -4   5   7      257.12      277.72     19.01 o 
  -3   5   7        1.76       -0.63      2.43 o 
  -2   5   7      585.68      606.79     36.39 o 
  -1   5   7       41.15       38.55      4.32 o 
   0   5   7      850.82      740.11     43.15 o 
   1   5   7       35.32       28.56      3.24 o 
   2   5   7      683.66      615.08     35.94 o 
   3   5   7       67.06       62.16      5.22 o 
   4   5   7      346.11      337.99     20.72 o 
   5   5   7       16.98       21.71      3.42 o 
   6   5   7      154.72      162.15     11.26 o 
   7   5   7       15.42       14.59      3.42 o 
  -4   6   7       19.73       22.88      4.77 o 
  -3   6   7      246.24      239.17     16.48 o 
  -2   6   7      164.75      157.64     11.44 o 
  -1   6   7      597.88      616.52     36.84 o 
   0   6   7        1.36       -0.36      1.71 o 
   1   6   7      303.96      262.05     16.39 o 
   2   6   7       15.21       14.41      2.70 o 
   3   6   7      566.16      541.75     32.16 o 
   4   6   7        1.59        0.90      2.07 o 
   5   6   7      281.74      299.25     18.83 o 
   6   6   7       22.10       23.69      3.87 o 
   7   6   7      133.70      142.78     10.54 o 
  -4   7   7      230.80      251.69     18.20 o 
  -3   7   7       33.14       34.14      5.31 o 
  -2   7   7      170.61      161.25     11.98 o 
  -1   7   7       34.20       40.36      5.04 o 
   0   7   7      199.94      203.76     13.78 o 
   1   7   7       41.10       38.19      4.23 o 
   2   7   7      238.66      205.03     13.42 o 
   3   7   7       14.86       17.66      3.15 o 
   4   7   7      364.96      349.25     21.62 o 
   5   7   7        7.82        7.66      2.70 o 
   6   7   7      192.59      191.60     13.24 o 
  -3   8   7      127.72      138.91     11.62 o 
  -2   8   7        0.27       -2.61      2.70 o 
  -1   8   7      264.41      264.39     17.93 o 
   0   8   7       61.74       73.60      6.85 o 
   1   8   7      129.34      128.82      9.73 o 
   2   8   7       20.47       18.83      3.33 o 
   3   8   7      172.27      147.37     10.45 o 
   4   8   7       38.69       36.39      4.50 o 
   5   8   7      152.53      148.99     10.72 o 
  -1   9   7        6.82        6.76      3.69 o 
   0   9   7      181.04      199.26     14.41 o 
   1   9   7       13.89       14.68      3.69 o 
   2   9   7      138.59      121.61      9.55 o 
   3   9   7       11.06        5.22      2.88 o 
   1  -4   8       14.92       13.06      2.61 o 
   2  -4   8      178.45      163.23      9.55 o 
   3  -4   8       29.80       27.66      3.60 o 
   4  -4   8      341.10      310.15     16.39 o 
  -1  -3   8      294.77      272.41     14.59 o 
   0  -3   8        4.38        0.54      1.62 o 
   1  -3   8      340.06      314.74     16.48 o 
   2  -3   8       52.65       54.50      4.41 o 
   3  -3   8      442.42      450.59     22.79 o 
   4  -3   8       34.68       35.76      3.78 o 
   5  -3   8      290.12      275.56     14.95 o 
   6  -3   8        7.66        3.87      2.43 o 
  -2  -2   8      169.57      161.07      9.37 o 
  -1  -2   8       78.45       68.01      4.95 o 
   0  -2   8      663.52      635.08     31.26 o 
   1  -2   8       36.91       34.86      3.42 o 
   2  -2   8      552.43      543.73     26.93 o 
   3  -2   8        2.93        1.35      1.80 o 
   4  -2   8      522.09      555.98     27.75 o 
   5  -2   8        8.60        8.02      2.43 o 
   6  -2   8      253.62      254.39     13.96 o 
   7  -2   8       11.93       10.54      2.88 o 
  -3  -1   8      157.31      152.60      9.10 o 
  -2  -1   8      152.66      133.59      8.02 o 
  -1  -1   8      406.26      404.56     20.54 o 
   0  -1   8      130.51      130.80      7.66 o 
   1  -1   8      342.88      344.02     17.48 o 
   2  -1   8        0.68       -0.72      1.53 o 
   3  -1   8      751.14      781.28     38.01 o 
   4  -1   8        0.05        0.45      1.80 o 
   5  -1   8      745.73      821.00     40.09 o 
   6  -1   8        2.20        0.18      2.07 o 
   7  -1   8      350.84      356.00     18.65 o 
   8  -1   8        7.92        6.13      2.61 o 
  -3   0   8       43.19       42.43      3.78 o 
  -2   0   8      278.87      258.17     13.69 o 
  -1   0   8       34.08       30.00      2.97 o 
   0   0   8      280.51      284.75     14.77 o 
   1   0   8      184.12      182.14      9.91 o 
   2   0   8      667.71      685.70     33.24 o 
   3   0   8       27.11       30.18      3.15 o 
   4   0   8      602.26      655.43     32.16 o 
   5   0   8       10.65       15.67      2.70 o 
   6   0   8      706.18      729.57     35.85 o 
   7   0   8        0.03       -1.71      1.89 o 
   8   0   8      237.92      235.56     13.15 o 
  -4   1   8       53.00       52.52      4.41 o 
  -3   1   8      282.22      302.58     15.85 o 
  -2   1   8        0.03        0.63      1.26 o 
  -1   1   8      588.32      555.26     27.29 o 
   0   1   8      120.61      122.42      7.12 o 
   1   1   8      891.22      950.54     45.58 o 
   2   1   8       82.33       87.38      5.40 o 
   3   1   8      518.83      623.27     30.54 o 
   4   1   8       42.89       46.12      3.78 o 
   5   1   8      540.22      614.72     30.36 o 
   6   1   8       20.23       23.15      2.97 o 
   7   1   8      306.66      307.81     16.21 o 
   8   1   8        0.51       -1.98      1.98 o 
  -4   2   8      175.30      181.06     10.36 o 
  -3   2   8      143.09      146.38      8.56 o 
  -2   2   8      415.04      435.09     21.80 o 
  -1   2   8       62.08       67.74      4.59 o 
   0   2   8      810.37      867.76     41.71 o 
   1   2   8        2.36        1.62      1.35 o 
   2   2   8     1186.16     1190.07     56.66 o 
   3   2   8       31.74       27.47      2.79 o 
   4   2   8      581.00      623.76     32.25 o 
   5   2   8        0.65       -0.90      1.53 o 
   6   2   8      352.95      387.98     19.73 o 
   7   2   8       31.76       36.75      3.69 o 
   8   2   8      171.87      174.76     10.18 o 
  -4   3   8       71.05       78.28      5.59 o 
  -3   3   8      380.81      410.77     20.90 o 
  -2   3   8      193.05      204.03     10.90 o 
  -1   3   8      187.25      187.37     10.00 o 
   0   3   8       74.75       63.51      4.23 o 
   1   3   8      819.85      755.67     67.97 o 
   2   3   8        5.03        2.91      1.05 o 
   3   3   8      891.93      925.95     53.42 o 
   4   3   8        8.87        7.80      1.47 o 
   5   3   8      561.75      633.00     23.75 o 
   6   3   8        8.20        5.49      2.07 o 
   7   3   8      391.20      373.48     19.10 o 
   8   3   8       30.57       28.11      3.42 o 
  -4   4   8      232.55      254.66     13.78 o 
  -3   4   8       46.38       52.43      4.14 o 
  -2   4   8      387.89      399.96     20.00 o 
  -1   4   8       75.69       82.73      5.99 o 
   0   4   8      251.62      208.54     12.39 o 
   1   4   8       79.25       57.60      7.25 o 
   2   4   8      402.29      379.16     14.43 o 
   3   4   8       32.12       34.16      2.40 o 
   4   4   8      918.32     1079.85     83.06 o 
   5   4   8        3.85        3.15      2.48 o 
   6   4   8      376.96      407.79     15.77 o 
   7   4   8        2.83        1.53      1.89 o 
   8   4   8      182.62      180.34     10.36 o 
  -2   5   8       48.93       49.82      5.49 o 
  -1   5   8      491.89      486.53     29.46 o 
   0   5   8        2.64        0.36      1.71 o 
   1   5   8      426.49      363.75     21.98 o 
   2   5   8      133.99      115.66      8.20 o 
   3   5   8      530.13      517.07     30.72 o 
   4   5   8       30.11       30.54      3.96 o 
   5   5   8      341.71      370.42     22.88 o 
   6   5   8        0.83       -0.99      2.34 o 
   7   5   8      163.21      178.27     12.43 o 
  -3   6   8       25.29       24.05      4.59 o 
  -2   6   8      243.32      256.55     17.21 o 
  -1   6   8       92.33       88.37      7.48 o 
   0   6   8      473.12      444.73     27.11 o 
   1   6   8        6.58        7.03      2.34 o 
   2   6   8      459.62      413.74     25.04 o 
   3   6   8        1.90        0.72      1.98 o 
   4   6   8      270.53      262.59     16.85 o 
   5   6   8       11.81       12.70      3.15 o 
   6   6   8      194.52      208.00     14.05 o 
  -3   7   8      132.60      138.37     11.35 o 
  -2   7   8       32.71       28.74      4.68 o 
  -1   7   8      238.77      254.21     17.03 o 
   0   7   8       68.07       70.80      6.58 o 
   1   7   8      156.00      150.35     10.72 o 
   2   7   8        0.74       -1.08      1.80 o 
   3   7   8      336.92      342.58     21.35 o 
   4   7   8        3.56        0.81      2.34 o 
   5   7   8      238.56      227.37     15.13 o 
   6   7   8        8.40       11.08      3.42 o 
  -2   8   8       86.69       92.33      8.65 o 
  -1   8   8        8.74        8.65      3.51 o 
   0   8   8      177.38      193.32     13.78 o 
   1   8   8       25.91       22.16      4.05 o 
   2   8   8      135.14      131.34      9.82 o 
   3   8   8        8.46        6.04      2.88 o 
   4   8   8      200.86      191.51     13.15 o 
   2  -3   9      162.53      156.02      9.37 o 
   3  -3   9       10.92        5.13      2.43 o 
   4  -3   9      316.93      283.22     15.22 o 
   0  -2   9        2.27        1.08      1.71 o 
   1  -2   9      485.49      476.98     24.14 o 
   2  -2   9       26.05       22.34      3.15 o 
   3  -2   9      383.39      378.70     19.64 o 
   4  -2   9       17.69       17.75      2.97 o 
   5  -2   9      230.44      238.63     13.42 o 
   6  -2   9       22.21       18.92      3.33 o 
  -1  -1   9       78.40       77.92      5.49 o 
   0  -1   9      553.78      543.82     27.11 o 
   1  -1   9        7.77        8.65      2.25 o 
   2  -1   9      702.03      696.60     34.23 o 
   3  -1   9        7.64        6.22      2.16 o 
   4  -1   9      294.77      309.52     16.39 o 
   5  -1   9        7.56        6.31      2.43 o 
   6  -1   9      330.22      342.31     18.11 o 
   7  -1   9       28.66       27.29      3.96 o 
  -2   0   9       54.73       50.00      4.14 o 
  -1   0   9      189.55      181.87     10.27 o 
   0   0   9       90.61       83.15      5.59 o 
   1   0   9      371.15      361.41     18.47 o 
   2   0   9        0.06       -0.90      1.71 o 
   3   0   9      684.51      703.54     34.41 o 
   4   0   9        0.31       -1.89      1.89 o 
   5   0   9      456.71      486.53     24.59 o 
   6   0   9       18.94       25.13      3.60 o 
   7   0   9      285.98      280.42     15.31 o 
  -3   1   9       41.65       38.83      3.69 o 
  -2   1   9      280.58      272.95     14.50 o 
  -1   1   9        0.23        2.34      1.62 o 
   0   1   9      376.73      406.36     20.54 o 
   1   1   9       86.41       91.70      5.86 o 
   2   1   9      545.11      593.46     29.28 o 
   3   1   9       49.81       59.18      4.59 o 
   4   1   9      554.65      641.02     31.71 o 
   5   1   9        0.82       -1.08      1.89 o 
   6   1   9      341.09      366.54     19.10 o 
   7   1   9       30.19       26.21      3.60 o 
  -3   2   9      213.63      225.83     12.52 o 
  -2   2   9       70.33       76.66      5.31 o 
  -1   2   9      434.09      460.50     23.06 o 
   0   2   9        0.69        0.45      1.44 o 
   1   2   9      882.08      750.38     36.39 o 
   2   2   9       30.52       32.88      3.15 o 
   4   2   9       37.28       43.15      3.78 o 
   5   2   9      372.57      438.25     22.25 o 
   6   2   9        1.86        2.07      1.98 o 
   7   2   9      190.64      185.75     10.63 o 
   8   2   9       24.40       28.20      3.60 o 
  -3   3   9       77.54       84.41      5.86 o 
  -2   3   9      353.15      374.47     19.10 o 
  -1   3   9       80.08       69.90      4.77 o 
   0   3   9      399.03      381.77     19.19 o 
   1   3   9        0.75       -0.36      1.35 o 
   2   3   9      901.46      899.19     43.33 o 
   3   3   9        3.75        1.17      1.80 o 
   4   3   9      431.34      490.01     18.68 o 
   5   3   9        4.98        7.07      3.15 o 
   6   3   9      204.58      229.25      9.62 o 
   7   3   9       12.83        9.19      2.43 o 
   8   3   9      164.15      159.17      9.55 o 
  -3   4   9      152.37      157.19      9.28 o 
  -2   4   9       67.22       57.56      4.32 o 
  -1   4   9      439.61      456.80     22.70 o 
   0   4   9       23.80       18.56      2.34 o 
   1   4   9      304.37      235.02     12.25 o 
   2   4   9        5.64        3.97      1.23 o 
   3   4   9      548.62      503.62     19.18 o 
   4   4   9        0.48        1.09      1.33 o 
   5   4   9      414.74      449.82     17.43 o 
   6   4   9       27.80       28.44      2.60 o 
   7   4   9      144.18      154.69      7.08 o 
   0   5   9      411.07      406.54     24.86 o 
   1   5   9        0.07        1.08      1.80 o 
   2   5   9      339.37      285.56     17.75 o 
   3   5   9       38.22       37.92      4.41 o 
   4   5   9      526.51      548.78     32.88 o 
   5   5   9       10.90       14.77      3.42 o 
   6   5   9      186.56      196.56     13.42 o 
   7   5   9       10.10       10.36      3.33 o 
  -2   6   9        9.23        9.64      3.51 o 
  -1   6   9      239.08      222.95     15.22 o 
   0   6   9       41.64       36.84      4.68 o 
   1   6   9      443.58      408.79     25.13 o 
   2   6   9        1.88        0.09      2.07 o 
   3   6   9      380.28      376.72     23.24 o 
   4   6   9        4.32        1.44      2.34 o 
   5   6   9      201.56      214.66     14.41 o 
   6   6   9        5.98        5.13      3.06 o 
  -2   7   9      150.86      161.70     12.43 o 
  -1   7   9       29.71       26.48      4.50 o 
   0   7   9      269.24      285.20     18.74 o 
   1   7   9       28.47       27.47      4.23 o 
   2   7   9      191.00      172.24     11.98 o 
   3   7   9        3.30        3.06      2.52 o 
   4   7   9      218.44      234.57     15.58 o 
   5   7   9        9.36        8.92      3.06 o 
  -1   8   9      118.74      121.52     10.27 o 
   0   8   9        4.01        3.87      3.15 o 
   1   8   9      164.12      173.23     12.70 o 
   2   8   9        4.89       10.63      3.33 o 
   3   8   9      130.59      119.18      9.28 o 
   1  -1  10      496.25      483.56     24.59 o 
   2  -1  10       26.17       26.39      3.42 o 
   3  -1  10      290.74      305.11     16.39 o 
   4  -1  10       16.73       13.15      2.88 o 
   5  -1  10      128.92      129.45      8.47 o 
   0   0  10      324.06      324.56     17.03 o 
   1   0  10       13.51       17.21      2.88 o 
   2   0  10      415.81      397.71     20.45 o 
   3   0  10        3.26        1.53      1.98 o 
   4   0  10      196.82      189.08     10.90 o 
   5   0  10       18.41       21.62      3.60 o 
   6   0  10      207.11      246.82     13.87 o 
  -1   1  10      233.80      226.47     12.43 o 
   0   1  10        0.45        0.09      1.62 o 
   1   1  10      312.96      321.77     16.85 o 
   2   1  10       17.97       12.34      2.61 o 
   3   1  10      416.59      441.13     22.34 o 
   4   1  10       35.75       45.04      4.23 o 
   5   1  10      244.00      276.64     15.04 o 
   6   1  10       21.93       26.66      3.69 o 
  -2   2  10      232.26      224.30     12.34 o 
  -1   2  10        7.75        8.56      2.16 o 
   0   2  10      358.90      357.89     18.47 o 
   1   2  10        7.38        5.95      1.89 o 
   2   2  10      490.94      548.42     27.29 o 
   3   2  10       46.36       52.61      4.32 o 
   4   2  10      389.09      446.71     22.79 o 
   5   2  10        7.98        6.58      2.43 o 
   6   2  10      170.07      193.86     11.26 o 
   7   2  10       34.91       39.82      4.41 o 
  -2   3  10       47.11       42.52      3.87 o 
  -1   3  10      415.89      419.69     21.26 o 
   0   3  10       13.79       14.14      2.43 o 
   1   3  10      382.43      379.69     19.37 o 
   2   3  10       19.32       21.89      2.88 o 
   3   3  10      375.74      372.76     19.10 o 
   4   3  10       17.51       18.83      3.06 o 
   5   3  10      310.69      355.82     18.56 o 
   6   3  10        4.77        4.86      2.43 o 
   7   3  10       90.67       98.10      6.85 o 
  -2   4  10      240.15      238.81     12.97 o 
  -1   4  10       34.22       26.39      2.97 o 
   0   4  10      382.23      351.05     17.93 o 
   1   4  10       10.08       10.27      2.07 o 
   2   4  10      246.99      212.05     11.53 o 
   3   4  10       19.44       19.82      2.70 o 
   5   4  10       22.51       26.38      4.05 o 
   6   4  10      123.01      123.70      6.06 o 
   7   4  10        6.11        3.77      2.12 o 
   3   5  10      257.39      249.53     16.12 o 
   4   5  10       22.79       24.05      3.87 o 
   5   5  10      150.88      138.28     10.36 o 
   6   5  10       70.00       87.38      7.75 o 
   1   6  10        7.13        7.84      2.97 o 
   2   6  10      303.96      292.95     18.74 o 
   3   6  10        1.06       -0.09      2.43 o 
   4   6  10      236.63      228.99     15.31 o 
   5   6  10       36.14       48.19      5.40 o 
   0   7  10       28.16       20.99      4.50 o 
   1   7  10      282.38      271.78     18.11 o 
   2   7  10        3.02        2.61      2.70 o 
   3   7  10      174.88      163.86     11.80 o 
   4   7  10        3.75        1.35      2.70 o 
   1   1  11        6.49        8.11      2.52 o 
   2   1  11      164.55      163.95      9.73 o 
   3   1  11       45.10       47.56      4.41 o 
   4   1  11      145.95      144.85      9.01 o 
   5   1  11       35.80       39.73      4.59 o 
   0   2  11        0.39        0.99      1.89 o 
   1   2  11      179.64      203.31     11.53 o 
   2   2  11       24.54       34.41      3.78 o 
   3   2  11      297.30      337.36     17.93 o 
   4   2  11       23.97       22.34      3.33 o 
   5   2  11      170.49      170.25     10.27 o 
   0   3  11      314.16      320.69     16.94 o 
   1   3  11       19.36       25.22      3.33 o 
   2   3  11      217.87      235.11     12.88 o 
   3   3  11       13.66       12.70      2.79 o 
   4   3  11      331.21      345.37     18.20 o 
   5   3  11       14.71       13.42      3.06 o 
   0   4  11       81.50       88.64      6.04 o 
   1   4  11      165.64      166.29      9.64 o 
   2   4  11       15.17       10.81      2.43 o 
   3   4  11      208.94      272.59     14.77 o 
   4   4  11       24.09       25.76      3.42 o 
   5   4  11      139.87      133.41      8.56 o 
   4   6  11       37.08       30.81      4.77 o 
                                                 
